# Supplementary material for: Phylo-geo-network and haplogroup analysis of 611 novel coronavirus (SARS-CoV-2) genomes from India
Source: Life Sci Alliance. 2021 Mar 16;4(5):e202000925. doi: 10.26508/lsa.202000925 (PMC7994317; doi:10.26508/lsa.202000925)
Supplement: Supplementary file 1 [file LSA-2020-00925_TableS1.xls]

## Sheet: Supplementary Table 1
Supplementary Table 1: Details of SARS-CoV-2 genomes used in the study
S No	Genome ID	Accession ID	Virus name	Location	State	Collection date	Originating lab	Submitting lab	Authors
1	413522	EPI_ISL_413522	hCoV-19/India/1-27/2020	Asia / India / Kerala	Kerala	2020-01-27	Indian Council of Medical Research - National Institute of Virology	National Influenza Center, Indian Council of Medical Research - National Institute of Virology	Potdar V, Yadav PD, Choudhary ML, Shete-Aich A
2	413523	EPI_ISL_413523	hCoV-19/India/1-31/2020	Asia / India / Kerala	Kerala	2020-01-31	Indian Council of Medical Research-National Institute of Virology	National Influenza Center, Indian Council of Medical Research-National Institute of Virology	Potdar V, Yadav PD, Choudhary ML, Shete-Aich A
3	420543	EPI_ISL_420543	hCoV-19/India/763/2020	Asia / India	Maharashtra	2020-03-03	National Influenza Center, Indian Council of Medical Research - National Institute of Virology	Indian Council of Medical Research-National Institute of Virology, Microbial Containment Complex	Pragya D. Yadav. Savita Patil, Varsha Potdar, Prasad Sarkale, Dimpal A. Nyayanit, Gajanan Sapkal, Anita M. Shete, Atanu Basu, Lalit Dar, M Choudhary, Amita Jain, Bharati Malhotra, Pranita Gawande, Sarah Cherian, Priya Abraham
4	420544	EPI_ISL_420544	hCoV-19/India/2020763/2020	Asia / India	Maharashtra	2020	Indian Council of Medical Research-National Institute of Virology, Microbial Containment Complex	Indian Council of Medical Research-National Institute of Virology, Microbial Containment Complex	Pragya D. Yadav. Savita Patil, Varsha Potdar, Prasad Sarkale, Dimpal A. Nyayanit, Gajanan Sapkal, Anita M. Shete, Atanu Basu, Lalit Dar, M Choudhary, Amita Jain, Bharati Malhotra, Pranita Gawande, Sarah Cherian, Priya Abraham
5	420545	EPI_ISL_420545	hCoV-19/India/770/2020	Asia / India	Maharashtra	2020-03-03	National Influenza Center, Indian Council of Medical Research - National Institute of Virology	Indian Council of Medical Research-National Institute of Virology, Microbial Containment Complex	Pragya D. Yadav. Savita Patil, Varsha Potdar, Prasad Sarkale, Dimpal A. Nyayanit, Gajanan Sapkal, Anita M. Shete, Atanu Basu, Lalit Dar, M Choudhary, Amita Jain, Bharati Malhotra, Pranita Gawande, Sarah Cherian, Priya Abraham
6	420546	EPI_ISL_420546	hCoV-19/India/2020770/2020	Asia / India	Maharashtra	2020	Indian Council of Medical Research-National Institute of Virology, Microbial Containment Complex	Indian Council of Medical Research-National Institute of Virology, Microbial Containment Complex	Pragya D. Yadav. Savita Patil, Varsha Potdar, Prasad Sarkale, Dimpal A. Nyayanit, Gajanan Sapkal, Anita M. Shete, Atanu Basu, Lalit Dar, M Choudhary, Amita Jain, Bharati Malhotra, Pranita Gawande, Sarah Cherian, Priya Abraham
7	420547	EPI_ISL_420547	hCoV-19/India/772/2020	Asia / India	Maharashtra	2020-03-03	National Influenza Center, Indian Council of Medical Research - National Institute of Virology	Indian Council of Medical Research-National Institute of Virology, Microbial Containment Complex	Pragya D. Yadav. Savita Patil, Varsha Potdar, Prasad Sarkale, Dimpal A. Nyayanit, Gajanan Sapkal, Anita M. Shete, Atanu Basu, Lalit Dar, M Choudhary, Amita Jain, Bharati Malhotra, Pranita Gawande, Sarah Cherian, Priya Abraham
8	420548	EPI_ISL_420548	hCoV-19/India/2020772/2020	Asia / India	Maharashtra	2020	Indian Council of Medical Research-National Institute of Virology, Microbial Containment Complex	Indian Council of Medical Research-National Institute of Virology, Microbial Containment Complex	Pragya D. Yadav. Savita Patil, Varsha Potdar, Prasad Sarkale, Dimpal A. Nyayanit, Gajanan Sapkal, Anita M. Shete, Atanu Basu, Lalit Dar, M Choudhary, Amita Jain, Bharati Malhotra, Pranita Gawande, Sarah Cherian, Priya Abraham
9	420549	EPI_ISL_420549	hCoV-19/India/773/2020	Asia / India	Maharashtra	2020-03-03	National Influenza Center, Indian Council of Medical Research - National Institute of Virology	Indian Council of Medical Research-National Institute of Virology, Microbial Containment Complex	Pragya D. Yadav. Savita Patil, Varsha Potdar, Prasad Sarkale, Dimpal A. Nyayanit, Gajanan Sapkal, Anita M. Shete, Atanu Basu, Lalit Dar, M Choudhary, Amita Jain, Bharati Malhotra, Pranita Gawande, Sarah Cherian, Priya Abraham
10	420550	EPI_ISL_420550	hCoV-19/India/2020773/2020	Asia / India	Maharashtra	2020	Indian Council of Medical Research-National Institute of Virology, Microbial Containment Complex	Indian Council of Medical Research-National Institute of Virology, Microbial Containment Complex	Pragya D. Yadav. Savita Patil, Varsha Potdar, Prasad Sarkale, Dimpal A. Nyayanit, Gajanan Sapkal, Anita M. Shete, Atanu Basu, Lalit Dar, M Choudhary, Amita Jain, Bharati Malhotra, Pranita Gawande, Sarah Cherian, Priya Abraham
11	420551	EPI_ISL_420551	hCoV-19/India/777/2020	Asia / India	Maharashtra	2020-03-03	National Influenza Center, Indian Council of Medical Research - National Institute of Virology	Indian Council of Medical Research-National Institute of Virology, Microbial Containment Complex	Pragya D. Yadav. Savita Patil, Varsha Potdar, Prasad Sarkale, Dimpal A. Nyayanit, Gajanan Sapkal, Anita M. Shete, Atanu Basu, Lalit Dar, M Choudhary, Amita Jain, Bharati Malhotra, Pranita Gawande, Sarah Cherian, Priya Abraham
12	420552	EPI_ISL_420552	hCoV-19/India/2020777/2020	Asia / India	Maharashtra	2020	Indian Council of Medical Research-National Institute of Virology, Microbial Containment Complex	Indian Council of Medical Research-National Institute of Virology, Microbial Containment Complex	Pragya D. Yadav. Savita Patil, Varsha Potdar, Prasad Sarkale, Dimpal A. Nyayanit, Gajanan Sapkal, Anita M. Shete, Atanu Basu, Lalit Dar, M Choudhary, Amita Jain, Bharati Malhotra, Pranita Gawande, Sarah Cherian, Priya Abraham
13	420553	EPI_ISL_420553	hCoV-19/India/781/2020	Asia / India	Maharashtra	2020-03-03	National Influenza Center, Indian Council of Medical Research - National Institute of Virology	Indian Council of Medical Research-National Institute of Virology, Microbial Containment Complex	Pragya D. Yadav. Savita Patil, Varsha Potdar, Prasad Sarkale, Dimpal A. Nyayanit, Gajanan Sapkal, Anita M. Shete, Atanu Basu, Lalit Dar, M Choudhary, Amita Jain, Bharati Malhotra, Pranita Gawande, Sarah Cherian, Priya Abraham
14	420554	EPI_ISL_420554	hCoV-19/India/2020781/2020	Asia / India	Maharashtra	2020	Indian Council of Medical Research-National Institute of Virology, Microbial Containment Complex	Indian Council of Medical Research-National Institute of Virology, Microbial Containment Complex	Pragya D. Yadav. Savita Patil, Varsha Potdar, Prasad Sarkale, Dimpal A. Nyayanit, Gajanan Sapkal, Anita M. Shete, Atanu Basu, Lalit Dar, M Choudhary, Amita Jain, Bharati Malhotra, Pranita Gawande, Sarah Cherian, Priya Abraham
15	420555	EPI_ISL_420555	hCoV-19/India/c32/2020	Asia / India	Maharashtra	2020-03-03	National Influenza Center, Indian Council of Medical Research - National Institute of Virology	Indian Council of Medical Research-National Institute of Virology, Microbial Containment Complex	Pragya D. Yadav. Savita Patil, Varsha Potdar, Prasad Sarkale, Dimpal A. Nyayanit, Gajanan Sapkal, Anita M. Shete, Atanu Basu, Lalit Dar, M Choudhary, Amita Jain, Bharati Malhotra, Pranita Gawande, Sarah Cherian, Priya Abraham
16	420556	EPI_ISL_420556	hCoV-19/India/2020c32/2020	Asia / India	Maharashtra	2020	Indian Council of Medical Research-National Institute of Virology, Microbial Containment Complex	Indian Council of Medical Research-National Institute of Virology, Microbial Containment Complex	Pragya D. Yadav. Savita Patil, Varsha Potdar, Prasad Sarkale, Dimpal A. Nyayanit, Gajanan Sapkal, Anita M. Shete, Atanu Basu, Lalit Dar, M Choudhary, Amita Jain, Bharati Malhotra, Pranita Gawande, Sarah Cherian, Priya Abraham
17	421662	EPI_ISL_421662	hCoV-19/India/1073/2020	Asia / India	Maharashtra	2020-03-10	National Influenza Center, Indian Council of Medical Research - National Institute of Virology	Indian Council of Medical Research-National Institute of Virology, Microbial Containment Complex	Pragya D. Yadav, Varsha Potdar, Savita Patil, Dimpal A. Nyayanit, Triparna Majumdar, Manohar. L. Chaudhary, Gururaj Deshpande, Padinjaremattathil Thankappan Ullas, Anita Shete-Aich, Hitesh Dighe, Sreelekshmy Mohandas, Gajanan Sapkal, Atanu Basu, Amita Jain, Bharti Malhotra, Deepika Chaudhary, Sarah Cherian, Priya Abraham
18	421663	EPI_ISL_421663	hCoV-19/India/1093/2020	Asia / India	Maharashtra	2020-03-10	National Influenza Center, Indian Council of Medical Research - National Institute of Virology	Indian Council of Medical Research-National Institute of Virology, Microbial Containment Complex	Pragya D. Yadav, Varsha Potdar, Savita Patil, Dimpal A. Nyayanit, Triparna Majumdar, Manohar. L. Chaudhary, Gururaj Deshpande, Padinjaremattathil Thankappan Ullas, Anita Shete-Aich, Hitesh Dighe, Sreelekshmy Mohandas, Gajanan Sapkal, Atanu Basu, Amita Jain, Bharti Malhotra, Deepika Chaudhary, Sarah Cherian, Priya Abraham
19	421664	EPI_ISL_421664	hCoV-19/India/1100/2020	Asia / India	Maharashtra	2020-03-10	National Influenza Center, Indian Council of Medical Research - National Institute of Virology	Indian Council of Medical Research-National Institute of Virology, Microbial Containment Complex	Pragya D. Yadav, Varsha Potdar, Savita Patil, Dimpal A. Nyayanit, Triparna Majumdar, Manohar. L. Chaudhary, Gururaj Deshpande, Padinjaremattathil Thankappan Ullas, Anita Shete-Aich, Hitesh Dighe, Sreelekshmy Mohandas, Gajanan Sapkal, Atanu Basu, Amita Jain, Bharti Malhotra, Deepika Chaudhary, Sarah Cherian, Priya Abraham
20	421665	EPI_ISL_421665	hCoV-19/India/1104/2020	Asia / India	Maharashtra	2020-03-10	National Influenza Center, Indian Council of Medical Research - National Institute of Virology	Indian Council of Medical Research-National Institute of Virology, Microbial Containment Complex	Pragya D. Yadav, Varsha Potdar, Savita Patil, Dimpal A. Nyayanit, Triparna Majumdar, Manohar. L. Chaudhary, Gururaj Deshpande, Padinjaremattathil Thankappan Ullas, Anita Shete-Aich, Hitesh Dighe, Sreelekshmy Mohandas, Gajanan Sapkal, Atanu Basu, Amita Jain, Bharti Malhotra, Deepika Chaudhary, Sarah Cherian, Priya Abraham
21	421666	EPI_ISL_421666	hCoV-19/India/1111/2020	Asia / India	Maharashtra	2020-03-10	National Influenza Center, Indian Council of Medical Research - National Institute of Virology	Indian Council of Medical Research-National Institute of Virology, Microbial Containment Complex	Pragya D. Yadav, Varsha Potdar, Savita Patil, Dimpal A. Nyayanit, Triparna Majumdar, Manohar. L. Chaudhary, Gururaj Deshpande, Padinjaremattathil Thankappan Ullas, Anita Shete-Aich, Hitesh Dighe, Sreelekshmy Mohandas, Gajanan Sapkal, Atanu Basu, Amita Jain, Bharti Malhotra, Deepika Chaudhary, Sarah Cherian, Priya Abraham
22	421667	EPI_ISL_421667	hCoV-19/India/1115/2020	Asia / India	Maharashtra	2020-03-10	National Influenza Center, Indian Council of Medical Research - National Institute of Virology	Indian Council of Medical Research-National Institute of Virology, Microbial Containment Complex	Pragya D. Yadav, Varsha Potdar, Savita Patil, Dimpal A. Nyayanit, Triparna Majumdar, Manohar. L. Chaudhary, Gururaj Deshpande, Padinjaremattathil Thankappan Ullas, Anita Shete-Aich, Hitesh Dighe, Sreelekshmy Mohandas, Gajanan Sapkal, Atanu Basu, Amita Jain, Bharti Malhotra, Deepika Chaudhary, Sarah Cherian, Priya Abraham
23	421668	EPI_ISL_421668	hCoV-19/India/1125/2020	Asia / India	Maharashtra	2020-03-10	National Influenza Center, Indian Council of Medical Research - National Institute of Virology	Indian Council of Medical Research-National Institute of Virology, Microbial Containment Complex	Pragya D. Yadav, Varsha Potdar, Savita Patil, Dimpal A. Nyayanit, Triparna Majumdar, Manohar. L. Chaudhary, Gururaj Deshpande, Padinjaremattathil Thankappan Ullas, Anita Shete-Aich, Hitesh Dighe, Sreelekshmy Mohandas, Gajanan Sapkal, Atanu Basu, Amita Jain, Bharti Malhotra, Deepika Chaudhary, Sarah Cherian, Priya Abraham
24	421669	EPI_ISL_421669	hCoV-19/India/1616/2020	Asia / India	Maharashtra	2020-03-12	National Influenza Center, Indian Council of Medical Research - National Institute of Virology	Indian Council of Medical Research-National Institute of Virology, Microbial Containment Complex	Pragya D. Yadav, Varsha Potdar, Savita Patil, Dimpal A. Nyayanit, Triparna Majumdar, Manohar. L. Chaudhary, Gururaj Deshpande, Padinjaremattathil Thankappan Ullas, Anita Shete-Aich, Hitesh Dighe, Sreelekshmy Mohandas, Gajanan Sapkal, Atanu Basu, Amita Jain, Bharti Malhotra, Deepika Chaudhary, Sarah Cherian, Priya Abraham
25	421670	EPI_ISL_421670	hCoV-19/India/1617/2020	Asia / India	Maharashtra	2020-03-12	National Influenza Center, Indian Council of Medical Research - National Institute of Virology	Indian Council of Medical Research-National Institute of Virology, Microbial Containment Complex	Pragya D. Yadav, Varsha Potdar, Savita Patil, Dimpal A. Nyayanit, Triparna Majumdar, Manohar. L. Chaudhary, Gururaj Deshpande, Padinjaremattathil Thankappan Ullas, Anita Shete-Aich, Hitesh Dighe, Sreelekshmy Mohandas, Gajanan Sapkal, Atanu Basu, Amita Jain, Bharti Malhotra, Deepika Chaudhary, Sarah Cherian, Priya Abraham
26	421671	EPI_ISL_421671	hCoV-19/India/1621/2020	Asia / India	Maharashtra	2020-03-12	National Influenza Center, Indian Council of Medical Research - National Institute of Virology	Indian Council of Medical Research-National Institute of Virology, Microbial Containment Complex	Pragya D. Yadav, Varsha Potdar, Savita Patil, Dimpal A. Nyayanit, Triparna Majumdar, Manohar. L. Chaudhary, Gururaj Deshpande, Padinjaremattathil Thankappan Ullas, Anita Shete-Aich, Hitesh Dighe, Sreelekshmy Mohandas, Gajanan Sapkal, Atanu Basu, Amita Jain, Bharti Malhotra, Deepika Chaudhary, Sarah Cherian, Priya Abraham
27	421672	EPI_ISL_421672	hCoV-19/India/1644/2020	Asia / India	Maharashtra	2020-03-12	National Influenza Center, Indian Council of Medical Research - National Institute of Virology	Indian Council of Medical Research-National Institute of Virology, Microbial Containment Complex	Pragya D. Yadav, Varsha Potdar, Savita Patil, Dimpal A. Nyayanit, Triparna Majumdar, Manohar. L. Chaudhary, Gururaj Deshpande, Padinjaremattathil Thankappan Ullas, Anita Shete-Aich, Hitesh Dighe, Sreelekshmy Mohandas, Gajanan Sapkal, Atanu Basu, Amita Jain, Bharti Malhotra, Deepika Chaudhary, Sarah Cherian, Priya Abraham
28	424361	EPI_ISL_424361	hCoV-19/India/1063/2020	Asia / India	Maharashtra	2020-03-10	National Influenza Center, Indian Council of Medical Research - National Institute of Virology	Indian Council of Medical Research-National Institute of Virology, Microbial Containment Complex	Pragya D. Yadav, Varsha Potdar, Savita Patil, Dimpal A. Nyayanit, Triparna Majumdar, Manohar. L. Chaudhary, Gururaj Deshpande, Padinjaremattathil Thankappan Ullas, Anita Shete-Aich, Hitesh Dighe, Sreelekshmy Mohandas, Gajanan Sapkal, Atanu Basu, Amita Jain, Bharti Malhotra, Deepika Chaudhary, Sarah Cherian, Priya Abraham
29	424362	EPI_ISL_424362	hCoV-19/India/1135/2020	Asia / India	Maharashtra	2020-03-10	National Influenza Center, Indian Council of Medical Research - National Institute of Virology	Indian Council of Medical Research-National Institute of Virology, Microbial Containment Complex	Pragya D. Yadav, Varsha Potdar, Savita Patil, Dimpal A. Nyayanit, Triparna Majumdar, Manohar. L. Chaudhary, Gururaj Deshpande, Padinjaremattathil Thankappan Ullas, Anita Shete-Aich, Hitesh Dighe, Sreelekshmy Mohandas, Gajanan Sapkal, Atanu Basu, Amita Jain, Bharti Malhotra, Deepika Chaudhary, Sarah Cherian, Priya Abraham
30	424363	EPI_ISL_424363	hCoV-19/India/1652/2020	Asia / India	Maharashtra	2020-03-12	National Influenza Center, Indian Council of Medical Research - National Institute of Virology	Indian Council of Medical Research-National Institute of Virology, Microbial Containment Complex	Pragya D. Yadav, Varsha Potdar, Savita Patil, Dimpal A. Nyayanit, Triparna Majumdar, Manohar. L. Chaudhary, Gururaj Deshpande, Padinjaremattathil Thankappan Ullas, Anita Shete-Aich, Hitesh Dighe, Sreelekshmy Mohandas, Gajanan Sapkal, Atanu Basu, Amita Jain, Bharti Malhotra, Deepika Chaudhary, Sarah Cherian, Priya Abraham
31	424364	EPI_ISL_424364	hCoV-19/India/3118/2020	Asia / India	Maharashtra	2020-03-17	National Influenza Center, Indian Council of Medical Research - National Institute of Virology	Indian Council of Medical Research-National Institute of Virology, Microbial Containment Complex	Pragya D. Yadav, Varsha Potdar, Savita Patil, Dimpal A. Nyayanit, Triparna Majumdar, Manohar. L. Chaudhary, Gururaj Deshpande, Padinjaremattathil Thankappan Ullas, Anita Shete-Aich, Hitesh Dighe, Sreelekshmy Mohandas, Gajanan Sapkal, Atanu Basu, Amita Jain, Bharti Malhotra, Deepika Chaudhary, Sarah Cherian, Priya Abraham
32	424365	EPI_ISL_424365	hCoV-19/India/3239/2020	Asia / India	Maharashtra	2020-03-17	National Influenza Center, Indian Council of Medical Research - National Institute of Virology	Indian Council of Medical Research-National Institute of Virology, Microbial Containment Complex	Pragya D. Yadav, Varsha Potdar, Savita Patil, Dimpal A. Nyayanit, Triparna Majumdar, Manohar. L. Chaudhary, Gururaj Deshpande, Padinjaremattathil Thankappan Ullas, Anita Shete-Aich, Hitesh Dighe, Sreelekshmy Mohandas, Gajanan Sapkal, Atanu Basu, Amita Jain, Bharti Malhotra, Deepika Chaudhary, Sarah Cherian, Priya Abraham
33	426179	EPI_ISL_426179	hCoV-19/India/c31/2020	Asia / India	Maharashtra	2020-03-02	National Influenza Center, Indian Council of Medical Research - National Institute of Virology	Indian Council of Medical Research-National Institute of Virology, Microbial Containment Complex	Pragya D. Yadav, Varsha Potdar, Savita Patil, Dimpal A. Nyayanit, Triparna Majumdar, Manohar. L. Chaudhary, Gururaj Deshpande, Padinjaremattathil Thankappan Ullas, Anita Shete-Aich, Hitesh Dighe, Sreelekshmy Mohandas, Gajanan Sapkal, Atanu Basu, Amita Jain, Bharti Malhotra, Deepika Chaudhary, Sarah Cherian, Priya Abraham
34	426414	EPI_ISL_426414	hCoV-19/India/GBRC1/2020	Asia / India / Gujarat	Gujarat	2020-04-05	Sir M P Shah Government Medical College	Gujarat Biotechnology Research Centre	Ramesh Pandit, Tejas Shah, Ankit Hinsu, Pritesh Sabara, Apurvasinh Puvar, Janvi Raval, Monika Gandhi, Pinal Trivedi, Maharshi Pandya, Amit Kanani, Akanksha Verma, Nitin Savaliya, Raghawendra Kumar, Dinesh Kumar, Zubair Saiyed, Dipa Kinariwala, Disha Patel, Binita Aring, Geeta Vaghela, Sonia Barve, Bhavesh Modi, Kairavi Joshi, Nidhi Sood, Pranay Shah, R D Dixit, Snehal Bagatharia, Madhvi Joshi, Ch…
35	426415	EPI_ISL_426415	hCoV-19/India/GBRC1s/2020	Asia / India / Gujarat	Gujarat	2020-04-05	Sir M P Shah Government Medical College, Jamnagar	Gujarat Biotechnology Research Centre, Gandhinagar	Ramesh Pandit, Tejas Shah, Ankit Hinsu, Pritesh Sabara, Apurvasinh Puvar, Janvi Raval, Monika Gandhi, Pinal Trivedi, Maharshi Pandya, Amit Kanani, Akanksha Verma, Nitin Savaliya, Raghvendra Kumar, Dinesh Kumar, Zuber Saiyed, Dipa Kinariwala, Disha Patel, Binita Aring, Geeta Vaghela, Sonia Barve, Bhavesh Modi, Kairavi Joshi, Nidhi Sood, Pranay Shah, R D Dixit, Snehal Bagatharia, Madhvi Joshi, Chai…
36	428479	EPI_ISL_428479	hCoV-19/India/nimh-0113/2020	Asia / India / Karnataka	Karnataka	2020-04-06	District Surveillence Unit	Department of Neurovirology, National Institute of Mental Health and Neuroscience (NIMHANS)	Chitra Pattabiraman, Vijayalakshmi Reddy, Harsha PK, Risha Rasheed, Shafeeq S Hameed, Manjunatha Venkataswamy, Anita Desai, Ravi Vasanthapuram
37	428480	EPI_ISL_428480	hCoV-19/India/nimh-0116/2020	Asia / India / Karnataka	Karnataka	2020-04-06	District Surveillence Unit	Department of Neurovirology, National Institute of Mental Health and Neuroscience (NIMHANS)	Chitra Pattabiraman, Vijayalakshmi Reddy, Harsha PK, Risha Rasheed, Shafeeq S Hameed, Manjunatha Venkataswamy, Anita Desai, Ravi Vasanthapuram
38	428481	EPI_ISL_428481	hCoV-19/India/nimh-0130/2020	Asia / India / Karnataka	Karnataka	2020-04-06	District Surveillence Unit	Department of Neurovirology, National Institute of Mental Health and Neuroscience (NIMHANS)	Chitra Pattabiraman, Vijayalakshmi Reddy, Harsha PK, Risha Rasheed, Shafeeq S Hameed, Manjunatha Venkataswamy, Anita Desai, Ravi Vasanthapuram
39	428482	EPI_ISL_428482	hCoV-19/India/nimh-0182/2020	Asia / India / Karnataka	Karnataka	2020-04-08	District Surveillence Unit	Department of Neurovirology, National Institute of Mental Health and Neuroscience (NIMHANS)	Chitra Pattabiraman, Vijayalakshmi Reddy, Harsha PK, Risha Rasheed, Shafeeq S Hameed, Manjunatha Venkataswamy, Anita Desai, Ravi Vasanthapuram
40	428483	EPI_ISL_428483	hCoV-19/India/nimh-0318/2020	Asia / India / Karnataka	Karnataka	2020-04-10	District Surveillence Unit	Department of Neurovirology, National Institute of Mental Health and Neuroscience (NIMHANS)	Chitra Pattabiraman, Vijayalakshmi Reddy, Harsha PK, Risha Rasheed, Shafeeq S Hameed, Manjunatha Venkataswamy, Anita Desai, Ravi Vasanthapuram
41	428484	EPI_ISL_428484	hCoV-19/India/nimh-0351/2020	Asia / India / Karnataka	Karnataka	2020-04-10	District Surveillence Unit	Department of Neurovirology, National Institute of Mental Health and Neuroscience (NIMHANS)	Chitra Pattabiraman, Vijayalakshmi Reddy, Harsha PK, Risha Rasheed, Shafeeq S Hameed, Manjunatha Venkataswamy, Anita Desai, Ravi Vasanthapuram
42	428485	EPI_ISL_428485	hCoV-19/India/nimh-0834/2020	Asia / India / Karnataka	Karnataka	2020-04-12	District Surveillence Unit	Department of Neurovirology, National Institute of Mental Health and Neuroscience (NIMHANS)	Chitra Pattabiraman, Vijayalakshmi Reddy, Harsha PK, Risha Rasheed, Shafeeq S Hameed, Manjunatha Venkataswamy, Anita Desai, Ravi Vasanthapuram
43	428486	EPI_ISL_428486	hCoV-19/India/nimh-0996/2020	Asia / India / Karnataka	Karnataka	2020-04-14	District Surveillence Unit	Department of Neurovirology, National Institute of Mental Health and Neuroscience (NIMHANS)	Chitra Pattabiraman, Vijayalakshmi Reddy, Harsha PK, Risha Rasheed, Shafeeq S Hameed, Manjunatha Venkataswamy, Anita Desai, Ravi Vasanthapuram
44	428487	EPI_ISL_428487	hCoV-19/India/nimh-1071/2020	Asia / India / Karnataka	Karnataka	2020-04-14	District Surveillence Unit	Department of Neurovirology, National Institute of Mental Health and Neuroscience (NIMHANS)	Chitra Pattabiraman, Vijayalakshmi Reddy, Harsha PK, Risha Rasheed, Shafeeq S Hameed, Manjunatha Venkataswamy, Anita Desai, Ravi Vasanthapuram
45	430464	EPI_ISL_430464	hCoV-19/India/S3/2020	Asia / India / West Bengal / Kolkata	West Bengal	2020-03-21	ICMR-National Institute of Cholera and Enteric Diseases	National Institute of Biomedical Genomics	Arindam Maitra, Mamta Chawla Sarkar, Sreedhar Chinnaswamy, Hasina Banu, Ananya Chatterjee, Shanta Dutta, Saumitra Das
46	430465	EPI_ISL_430465	hCoV-19/India/S5/2020	Asia / India / West Bengal / Darjeeling	West Bengal	2020-03-28	ICMR-National Institute of Cholera and Enteric Diseases	National Institute of Biomedical Genomics	Arindam Maitra, Mamta Chawla Sarkar, Sreedhar Chinnaswamy, Hasina Banu, Ananya Chatterjee, Shanta Dutta, Saumitra Das
47	430466	EPI_ISL_430466	hCoV-19/India/S6/2020	Asia / India / West Bengal / Tehatta	West Bengal	2020-03-26	ICMR-National Institute of Cholera and Enteric Diseases	National Institute of Biomedical Genomics	Arindam Maitra, Mamta Chawla Sarkar, Sreedhar Chinnaswamy, Hasina Banu, Ananya Chatterjee, Shanta Dutta, Saumitra Das
48	430467	EPI_ISL_430467	hCoV-19/India/S11/2020	Asia / India / West Bengal / East Medinipur	West Bengal	2020-04-03	ICMR-National Institute of Cholera and Enteric Diseases	National Institute of Biomedical Genomics	Arindam Maitra, Mamta Chawla Sarkar, Sreedhar Chinnaswamy, Hasina Banu, Ananya Chatterjee, Shanta Dutta, Saumitra Das
49	430468	EPI_ISL_430468	hCoV-19/India/S2/2020	Asia / India / West_Bengal / Kolkata	West Bengal	2020-03-21	ICMR-National Institute of Cholera and Enteric Diseases	National Institute of Biomedical Genomics	Arindam Maitra, Mamta Chawla Sarkar, Sreedhar Chinnaswamy, Hasina Banu, Ananya Chatterjee, Shanta Dutta, Saumitra Das
50	431101	EPI_ISL_431101	hCoV-19/India/GMC-RK100/2020	Asia / India / Telangana / Hyderabad	Telangana	2020-03-01	Department of Microbiology,Gandhi Medical College and Hospital	Virus Research Laboratory, Department of Zoology, Osmania University,Hyderabad,India	Muttineni Radhakrishna, Nagamani K, Thrilok Chander B, Raja Rao M, Kalyani Putty, Ravikumar P, Sunitha P, Pankaj Singh D, Anand Kumar K, Amit A. Upadhyay Steven E. Bosinger, Rama Amara
51	431102	EPI_ISL_431102	hCoV-19/India/GMC-KN318/2020	Asia / India / Telangana / Hyderabad	Telangana	2020-03-11	Department of MicroBiology,Gandhi Medical College and Hospital,Secendrabad,Hyderabad,India	Department of Microbiology, Gandhi Medical College and Hospital, Secendrabad, Hyderabad	Nagamani K, Muttineni Radhakrishna, Thrilok Chander B, Raja Rao M, Kalyani Putty, Ravikumar P, Sunitha P, Pankaj Singh D, Anand Kumar K, Amit A. Upadhyay, Steven E. Bosinger, Rama Amara
52	431103	EPI_ISL_431103	hCoV-19/India/GMC-KN443/2020	Asia / India / Telangana / Hyderabad	Telangana	2020-03-16	Department of Microbiology, Gandhi Medical College and Hospital, Secendrabad, Hyderabad, India	Department of Microbiology, Gandhi Medical College and Hospital, Secendrabad, Hyderabad, India	Nagamani K, Muttineni Radhakrishna, Thrilok Chander B, Raja Rao M, Kalyani Putty, Ravikumar P, Sunitha P, Pankaj Singh D, Anand Kumar K, Amit A. Upadhyay, Steven E. Bosinger, Rama Amara
53	431117	EPI_ISL_431117	hCoV-19/India/GMC-TC469/2020	Asia / India / Telangana / Hyderabad	Telangana	2020-03-20	Department of Microbiology, Gandhi Medical College and Hospital, Secendrabad, Hyderabad, India	Department of Microbiology, Gandhi Medical College and Hospital, Secendrabad, Hyderabad, India	Thrilok Chander B, Muttineni Radhakrishna, Nagamani K, Raja Rao M, Kalyani Putty, Ravikumar P, Sunitha P, Pankaj Singh D, Anand Kumar K, Amit A. Upadhyay, Steven E.Bosinger, Rama Amara
54	435049	EPI_ISL_435049	hCoV-19/India/GBRC2/2020	Asia / India / Gujarat / Ahmedabad	Gujarat	2020-04-13	B.J. Medical College and Civil hospital	Gujarat Biotechnology Research Centre	Pinal Trivedi, Maharshi Pandya, Amit Kanani, Akanksha Verma, Nitin Savaliya, Raghawendra Kumar, Dinesh Kumar, Zuber Saiyed, Dipa Kinariwala, Disha Patel, Binita Aring, Geeta Vaghela, Sonia Barve, Bhavesh Modi, Kairavi Joshi, Gaurishankar Shrimali, Nidhi Sood, Pranay Shah, R D Dixit, Snehal Bagatharia, Kamlesh J Upadhyay, Ramesh Pandit, Tejas Shah, Ankit Hinsu, Pritesh Sabara, Apurvasinh Puvar, Ja…
55	435050	EPI_ISL_435050	hCoV-19/India/GBRC3/2020	Asia / India / Gujarat / Ahmedabad	Gujarat	2020-04-13	B.J. Medical College and Civil hospital	Gujarat Biotechnology Research Centre	Ankit Hinsu, Pritesh Sabara, Apurvasinh Puvar, Janvi Raval, Monika Gandhi, Pinal Trivedi, Maharshi Pandya, Amit Kanani, Akanksha Verma, Nitin Savaliya, Raghawendra Kumar, Dinesh Kumar, Zuber Saiyed, Dipa Kinariwala, Disha Patel, Binita Aring, Geeta Vaghela, Sonia Barve, Bhavesh Modi, Kairavi Joshi, Gaurishankar Shrimali, Nidhi Sood, Pranay Shah, R D Dixit, Snehal Bagatharia, Kamlesh J Upadhyay, R…
56	435051	EPI_ISL_435051	hCoV-19/India/GBRC4/2020	Asia / India / Gujarat / Ahmedabad	Gujarat	2020-04-13	B.J. Medical College and Civil hospital	Gujarat Biotechnology Research Centre	Pritesh Sabara, Apurvasinh Puvar, Janvi Raval, Monika Gandhi, Pinal Trivedi, Maharshi Pandya, Amit Kanani, Akanksha Verma, Nitin Savaliya, Raghawendra Kumar, Dinesh Kumar, Zuber Saiyed, Dipa Kinariwala, Disha Patel, Binita Aring, Geeta Vaghela, Sonia Barve, Bhavesh Modi, Kairavi Joshi, Gaurishankar Shrimali, Nidhi Sood, Pranay Shah, R D Dixit, Snehal Bagatharia, Kamlesh J Upadhyay, Ramesh Pandit,…
57	435052	EPI_ISL_435052	hCoV-19/India/GBRC5/2020	Asia / India / Gujarat / Ahmedabad	Gujarat	2020-04-13	B.J. Medical College and Civil hospital	Gujarat Biotechnology Research Centre	Apurvasinh Puvar, Janvi Raval, Monika Gandhi, Pinal Trivedi, Maharshi Pandya, Amit Kanani, Akanksha Verma, Nitin Savaliya, Raghawendra Kumar, Dinesh Kumar, Zuber Saiyed, Dipa Kinariwala, Disha Patel, Binita Aring, Geeta Vaghela, Sonia Barve, Bhavesh Modi, Kairavi Joshi, Gaurishankar Shrimali, Nidhi Sood, Pranay Shah, R D Dixit, Snehal Bagatharia, Kamlesh J Upadhyay, Ramesh Pandit, Tejas Shah, Ank…
58	435053	EPI_ISL_435053	hCoV-19/India/GBRC6/2020	Asia / India / Gujarat / Ahmedabad	Gujarat	2020-04-07	B.J. Medical College and Civil hospital	Gujarat Biotechnology Research Centre	Janvi Raval, Monika Gandhi, Pinal Trivedi, Maharshi Pandya, Amit Kanani, Akanksha Verma, Nitin Savaliya, Raghawendra Kumar, Dinesh Kumar, Zuber Saiyed, Dipa Kinariwala, Disha Patel, Binita Aring, Geeta Vaghela, Sonia Barve, Bhavesh Modi, Kairavi Joshi, Gaurishankar Shrimali, Nidhi Sood, Pranay Shah, R D Dixit, Snehal Bagatharia, Kamlesh J Upadhyay, Ramesh Pandit, Tejas Shah, Ankit Hinsu, Pritesh …
59	435054	EPI_ISL_435054	hCoV-19/India/GBRC7/2020	Asia / India / Gujarat / Ahmedabad	Gujarat	2020-04-14	B.J. Medical College and Civil hospital	Gujarat Biotechnology Research Centre	Monika Gandhi, Pinal Trivedi, Maharshi Pandya, Amit Kanani, Akanksha Verma, Nitin Savaliya, Raghawendra Kumar, Dinesh Kumar, Zuber Saiyed, Dipa Kinariwala, Disha Patel, Binita Aring, Geeta Vaghela, Sonia Barve, Bhavesh Modi, Kairavi Joshi, Gaurishankar Shrimali, Nidhi Sood, Pranay Shah, R D Dixit, Snehal Bagatharia, Kamlesh J Upadhyay, Ramesh Pandit, Tejas Shah, Ankit Hinsu, Pritesh Sabara, Apurv…
60	435055	EPI_ISL_435055	hCoV-19/India/GBRC8/2020	Asia / India / Gujarat / Gandhinagar	Gujarat	2020-04-22	Gujarat Biotechnology Research Centre	Gujarat Biotechnology Research Centre	Tejas Shah, Ankit Hinsu, Pritesh Sabara, Apurvasinh Puvar, Janvi Raval, Monika Gandhi, Pinal Trivedi, Maharshi Pandya, Amit Kanani, Akanksha Verma, Nitin Savaliya, Raghawendra Kumar, Dinesh Kumar, Zuber Saiyed, Dipa Kinariwala, Disha Patel, Binita Aring, Geeta Vaghela, Sonia Barve, Bhavesh Modi, Kairavi Joshi, Gaurishankar Shrimali, Nidhi Sood, Pranay Shah, R D Dixit, Snehal Bagatharia, Kamlesh J…
61	435056	EPI_ISL_435056	hCoV-19/India/GBRC9/2020	Asia / India / Gujarat / Mansa	Gujarat	2020-04-21	Gujarat Biotechnology Research Centre	Gujarat Biotechnology Research Centre	Maharshi Pandya, Amit Kanani, Akanksha Verma, Nitin Savaliya, Raghawendra Kumar, Dinesh Kumar, Zuber Saiyed, Dipa Kinariwala, Disha Patel, Binita Aring, Geeta Vaghela, Sonia Barve, Bhavesh Modi, Kairavi Joshi, Gaurishankar Shrimali, Nidhi Sood, Pranay Shah, R D Dixit, Snehal Bagatharia, Kamlesh J Upadhyay, Ramesh Pandit, Tejas Shah, Ankit Hinsu, Pritesh Sabara, Apurvasinh Puvar, Janvi Raval, Moni…
62	435060	EPI_ISL_435060	hCoV-19/India/NCDC-01257/2020	Asia / India / Uttar Pradesh / Noida	Uttar Pradesh	2020-03-12	National Centre for Disease control (NCDC), CSIR-Institute of Genomics and Integrative Biology (CSIR-IGIB)	NCDC/CSIR-IGIB	Pramod Kumar, Rajesh Pandey, Pooja Sharma, Mahesh Dhar, Vivekanand A, Bharathram Uppili, Himanshu Vashisht, Saruchi Wadhwa, Nishu Tyagi, Uma Sharma, Priyanka Singh, Hemlata Lall, Meena Datta, Poonam Gupta, Nidhi Saini, Aarti Tewari, Bibhash Nandi, Dhirendra Kumar, Satyabrata Bag, Varun Jaiswal, Hema Gogia, Preeti Madan, Simrita Singh, Prateek Singh, Debasis Dash, Mitali Mukerji, Manju Bala, Sandh…
63	435061	EPI_ISL_435061	hCoV-19/India/NCDC-01537/2020	Asia / India / Delhi	Delhi	2020-03-16	National Centre for Disease control (NCDC), CSIR-Institute of Genomics and Integrative Biology (CSIR-IGIB)	NCDC/CSIR-IGIB	Pramod Kumar, Rajesh Pandey, Pooja Sharma, Mahesh Dhar, Vivekanand A, Bharathram Uppili, Himanshu Vashisht, Saruchi Wadhwa, Nishu Tyagi, Uma Sharma, Priyanka Singh, Hemlata Lall, Meena Datta, Poonam Gupta, Nidhi Saini, Aarti Tewari, Bibhash Nandi, Dhirendra Kumar, Satyabrata Bag, Varun Jaiswal, Hema Gogia, Preeti Madan, Simrita Singh, Prateek Singh, Debasis Dash, Mitali Mukerji, Manju Bala, Sandh…
64	435062	EPI_ISL_435062	hCoV-19/India/NCDC-01538/2020	Asia / India / Punjab	Punjab	2020-03-16	National Centre for Disease control (NCDC), CSIR-Institute of Genomics and Integrative Biology (CSIR-IGIB)	NCDC/CSIR-IGIB	Pramod Kumar, Rajesh Pandey, Pooja Sharma, Mahesh Dhar, Vivekanand A, Bharathram Uppili, Himanshu Vashisht, Saruchi Wadhwa, Nishu Tyagi, Uma Sharma, Priyanka Singh, Hemlata Lall, Meena Datta, Poonam Gupta, Nidhi Saini, Aarti Tewari, Bibhash Nandi, Dhirendra Kumar, Satyabrata Bag, Varun Jaiswal, Hema Gogia, Preeti Madan, Simrita Singh, Prateek Singh, Debasis Dash, Mitali Mukerji, Manju Bala, Sandh…
65	435063	EPI_ISL_435063	hCoV-19/India/NCDC-01326/2020	Asia / India / Delhi	Delhi	2020-03-13	National Centre for Disease control (NCDC), CSIR-Institute of Genomics and Integrative Biology (CSIR-IGIB)	NCDC/CSIR-IGIB	Pramod Kumar, Rajesh Pandey, Pooja Sharma, Mahesh Dhar, Vivekanand A, Bharathram Uppili, Himanshu Vashisht, Saruchi Wadhwa, Nishu Tyagi, Uma Sharma, Priyanka Singh, Hemlata Lall, Meena Datta, Poonam Gupta, Nidhi Saini, Aarti Tewari, Bibhash Nandi, Dhirendra Kumar, Satyabrata Bag, Varun Jaiswal, Hema Gogia, Preeti Madan, Simrita Singh, Prateek Singh, Debasis Dash, Mitali Mukerji, Manju Bala, Sandh…
66	435064	EPI_ISL_435064	hCoV-19/India/NCDC-01705/2020	Asia / India / Delhi	Delhi	2020-03-18	National Centre for Disease control (NCDC), CSIR-Institute of Genomics and Integrative Biology (CSIR-IGIB)	NCDC/CSIR-IGIB	Pramod Kumar, Rajesh Pandey, Pooja Sharma, Mahesh Dhar, Vivekanand A, Bharathram Uppili, Himanshu Vashisht, Saruchi Wadhwa, Nishu Tyagi, Uma Sharma, Priyanka Singh, Hemlata Lall, Meena Datta, Poonam Gupta, Nidhi Saini, Aarti Tewari, Bibhash Nandi, Dhirendra Kumar, Satyabrata Bag, Varun Jaiswal, Hema Gogia, Preeti Madan, Simrita Singh, Prateek Singh, Debasis Dash, Mitali Mukerji, Manju Bala, Sandh…
67	435065	EPI_ISL_435065	hCoV-19/India/NCDC-01475/2020	Asia / India / Delhi	Delhi	2020-03-15	National Centre for Disease control (NCDC), CSIR-Institute of Genomics and Integrative Biology (CSIR-IGIB)	NCDC/CSIR-IGIB	Pramod Kumar, Rajesh Pandey, Pooja Sharma, Mahesh Dhar, Vivekanand A, Bharathram Uppili, Himanshu Vashisht, Saruchi Wadhwa, Nishu Tyagi, Uma Sharma, Priyanka Singh, Hemlata Lall, Meena Datta, Poonam Gupta, Nidhi Saini, Aarti Tewari, Bibhash Nandi, Dhirendra Kumar, Satyabrata Bag, Varun Jaiswal, Hema Gogia, Preeti Madan, Simrita Singh, Prateek Singh, Debasis Dash, Mitali Mukerji, Manju Bala, Sandh…
68	435066	EPI_ISL_435066	hCoV-19/India/NCDC-01711/2020	Asia / India / Delhi	Delhi	2020-03-18	National Centre for Disease control (NCDC), CSIR-Institute of Genomics and Integrative Biology (CSIR-IGIB)	NCDC/CSIR-IGIB	Pramod Kumar, Rajesh Pandey, Pooja Sharma, Mahesh Dhar, Vivekanand A, Bharathram Uppili, Himanshu Vashisht, Saruchi Wadhwa, Nishu Tyagi, Uma Sharma, Priyanka Singh, Hemlata Lall, Meena Datta, Poonam Gupta, Nidhi Saini, Aarti Tewari, Bibhash Nandi, Dhirendra Kumar, Satyabrata Bag, Varun Jaiswal, Hema Gogia, Preeti Madan, Simrita Singh, Prateek Singh, Debasis Dash, Mitali Mukerji, Manju Bala, Sandh…
69	435067	EPI_ISL_435067	hCoV-19/India/NCDC-01712/2020	Asia / India / Delhi	Delhi	2020-03-18	National Centre for Disease control (NCDC), CSIR-Institute of Genomics and Integrative Biology (CSIR-IGIB)	NCDC/CSIR-IGIB	Pramod Kumar, Rajesh Pandey, Pooja Sharma, Mahesh Dhar, Vivekanand A, Bharathram Uppili, Himanshu Vashisht, Saruchi Wadhwa, Nishu Tyagi, Uma Sharma, Priyanka Singh, Hemlata Lall, Meena Datta, Poonam Gupta, Nidhi Saini, Aarti Tewari, Bibhash Nandi, Dhirendra Kumar, Satyabrata Bag, Varun Jaiswal, Hema Gogia, Preeti Madan, Simrita Singh, Prateek Singh, Debasis Dash, Mitali Mukerji, Manju Bala, Sandh…
70	435068	EPI_ISL_435068	hCoV-19/India/NCDC-01757/2020	Asia / India / Delhi	Delhi	2020-03-18	National Centre for Disease control (NCDC), CSIR-Institute of Genomics and Integrative Biology (CSIR-IGIB)	NCDC/CSIR-IGIB	Pramod Kumar, Rajesh Pandey, Pooja Sharma, Mahesh Dhar, Vivekanand A, Bharathram Uppili, Himanshu Vashisht, Saruchi Wadhwa, Nishu Tyagi, Uma Sharma, Priyanka Singh, Hemlata Lall, Meena Datta, Poonam Gupta, Nidhi Saini, Aarti Tewari, Bibhash Nandi, Dhirendra Kumar, Satyabrata Bag, Varun Jaiswal, Hema Gogia, Preeti Madan, Simrita Singh, Prateek Singh, Debasis Dash, Mitali Mukerji, Manju Bala, Sandh…
71	435069	EPI_ISL_435069	hCoV-19/India/NCDC-01744/2020	Asia / India / Delhi	Delhi	2020-03-18	National Centre for Disease control (NCDC), CSIR-Institute of Genomics and Integrative Biology (CSIR-IGIB)	NCDC/CSIR-IGIB	Pramod Kumar, Rajesh Pandey, Pooja Sharma, Mahesh Dhar, Vivekanand A, Bharathram Uppili, Himanshu Vashisht, Saruchi Wadhwa, Nishu Tyagi, Uma Sharma, Priyanka Singh, Hemlata Lall, Meena Datta, Poonam Gupta, Nidhi Saini, Aarti Tewari, Bibhash Nandi, Dhirendra Kumar, Satyabrata Bag, Varun Jaiswal, Hema Gogia, Preeti Madan, Simrita Singh, Prateek Singh, Debasis Dash, Mitali Mukerji, Manju Bala, Sandh…
72	435070	EPI_ISL_435070	hCoV-19/India/NCDC-01710/2020	Asia / India / Delhi	Delhi	2020-03-18	National Centre for Disease control (NCDC), CSIR-Institute of Genomics and Integrative Biology (CSIR-IGIB)	NCDC/CSIR-IGIB	Pramod Kumar, Rajesh Pandey, Pooja Sharma, Mahesh Dhar, Vivekanand A, Bharathram Uppili, Himanshu Vashisht, Saruchi Wadhwa, Nishu Tyagi, Uma Sharma, Priyanka Singh, Hemlata Lall, Meena Datta, Poonam Gupta, Nidhi Saini, Aarti Tewari, Bibhash Nandi, Dhirendra Kumar, Satyabrata Bag, Varun Jaiswal, Hema Gogia, Preeti Madan, Simrita Singh, Prateek Singh, Debasis Dash, Mitali Mukerji, Manju Bala, Sandh…
73	435071	EPI_ISL_435071	hCoV-19/India/NCDC-02105/2020	Asia / India / Delhi	Delhi	2020-03-25	National Centre for Disease control (NCDC), CSIR-Institute of Genomics and Integrative Biology (CSIR-IGIB)	NCDC/CSIR-IGIB	Pramod Kumar, Rajesh Pandey, Pooja Sharma, Mahesh Dhar, Vivekanand A, Bharathram Uppili, Himanshu Vashisht, Saruchi Wadhwa, Nishu Tyagi, Uma Sharma, Priyanka Singh, Hemlata Lall, Meena Datta, Poonam Gupta, Nidhi Saini, Aarti Tewari, Bibhash Nandi, Dhirendra Kumar, Satyabrata Bag, Varun Jaiswal, Hema Gogia, Preeti Madan, Simrita Singh, Prateek Singh, Debasis Dash, Mitali Mukerji, Manju Bala, Sandh…
74	435072	EPI_ISL_435072	hCoV-19/India/NCDC-02155/2020	Asia / India / Delhi	Delhi	2020-03-26	National Centre for Disease control (NCDC), CSIR-Institute of Genomics and Integrative Biology (CSIR-IGIB)	NCDC/CSIR-IGIB	Pramod Kumar, Rajesh Pandey, Pooja Sharma, Mahesh Dhar, Vivekanand A, Bharathram Uppili, Himanshu Vashisht, Saruchi Wadhwa, Nishu Tyagi, Uma Sharma, Priyanka Singh, Hemlata Lall, Meena Datta, Poonam Gupta, Nidhi Saini, Aarti Tewari, Bibhash Nandi, Dhirendra Kumar, Satyabrata Bag, Varun Jaiswal, Hema Gogia, Preeti Madan, Simrita Singh, Prateek Singh, Debasis Dash, Mitali Mukerji, Manju Bala, Sandh…
75	435074	EPI_ISL_435074	hCoV-19/India/NCDC-02250/2020	Asia / India / West Bengal	West Bengal	2020-03-28	National Centre for Disease control (NCDC), CSIR-Institute of Genomics and Integrative Biology (CSIR-IGIB)	NCDC/CSIR-IGIB	Pramod Kumar, Rajesh Pandey, Pooja Sharma, Mahesh Dhar, Vivekanand A, Bharathram Uppili, Himanshu Vashisht, Saruchi Wadhwa, Nishu Tyagi, Uma Sharma, Priyanka Singh, Hemlata Lall, Meena Datta, Poonam Gupta, Nidhi Saini, Aarti Tewari, Bibhash Nandi, Dhirendra Kumar, Satyabrata Bag, Varun Jaiswal, Hema Gogia, Preeti Madan, Simrita Singh, Prateek Singh, Debasis Dash, Mitali Mukerji, Manju Bala, Sandh…
76	435078	EPI_ISL_435078	hCoV-19/India/NCDC-02311/2020	Asia / India / Tamil Nadu	Tamil Nadu	2020-03-29	National Centre for Disease control (NCDC), CSIR-Institute of Genomics and Integrative Biology (CSIR-IGIB)	NCDC/CSIR-IGIB	Pramod Kumar, Rajesh Pandey, Pooja Sharma, Mahesh Dhar, Vivekanand A, Bharathram Uppili, Himanshu Vashisht, Saruchi Wadhwa, Nishu Tyagi, Uma Sharma, Priyanka Singh, Hemlata Lall, Meena Datta, Poonam Gupta, Nidhi Saini, Aarti Tewari, Bibhash Nandi, Dhirendra Kumar, Satyabrata Bag, Varun Jaiswal, Hema Gogia, Preeti Madan, Simrita Singh, Prateek Singh, Debasis Dash, Mitali Mukerji, Manju Bala, Sandh…
77	435080	EPI_ISL_435080	hCoV-19/India/NCDC-02334/2020	Asia / India / Tamil Nadu	Tamil Nadu	2020-03-29	National Centre for Disease control (NCDC), CSIR-Institute of Genomics and Integrative Biology (CSIR-IGIB)	NCDC/CSIR-IGIB	Pramod Kumar, Rajesh Pandey, Pooja Sharma, Mahesh Dhar, Vivekanand A, Bharathram Uppili, Himanshu Vashisht, Saruchi Wadhwa, Nishu Tyagi, Uma Sharma, Priyanka Singh, Hemlata Lall, Meena Datta, Poonam Gupta, Nidhi Saini, Aarti Tewari, Bibhash Nandi, Dhirendra Kumar, Satyabrata Bag, Varun Jaiswal, Hema Gogia, Preeti Madan, Simrita Singh, Prateek Singh, Debasis Dash, Mitali Mukerji, Manju Bala, Sandh…
78	435081	EPI_ISL_435081	hCoV-19/India/NCDC-02248/2020	Asia / India / West Bengal	West Bengal	2020-03-28	National Centre for Disease control (NCDC), CSIR-Institute of Genomics and Integrative Biology (CSIR-IGIB)	NCDC/CSIR-IGIB	Pramod Kumar, Rajesh Pandey, Pooja Sharma, Mahesh Dhar, Vivekanand A, Bharathram Uppili, Himanshu Vashisht, Saruchi Wadhwa, Nishu Tyagi, Uma Sharma, Priyanka Singh, Hemlata Lall, Meena Datta, Poonam Gupta, Nidhi Saini, Aarti Tewari, Bibhash Nandi, Dhirendra Kumar, Satyabrata Bag, Varun Jaiswal, Hema Gogia, Preeti Madan, Simrita Singh, Prateek Singh, Debasis Dash, Mitali Mukerji, Manju Bala, Sandh…
79	435082	EPI_ISL_435082	hCoV-19/India/NCDC-02322/2020	Asia / India / Uttar Pradesh	Uttar Pradesh	2020-03-29	National Centre for Disease control (NCDC), CSIR-Institute of Genomics and Integrative Biology (CSIR-IGIB)	NCDC/CSIR-IGIB	Pramod Kumar, Rajesh Pandey, Pooja Sharma, Mahesh Dhar, Vivekanand A, Bharathram Uppili, Himanshu Vashisht, Saruchi Wadhwa, Nishu Tyagi, Uma Sharma, Priyanka Singh, Hemlata Lall, Meena Datta, Poonam Gupta, Nidhi Saini, Aarti Tewari, Bibhash Nandi, Dhirendra Kumar, Satyabrata Bag, Varun Jaiswal, Hema Gogia, Preeti Madan, Simrita Singh, Prateek Singh, Debasis Dash, Mitali Mukerji, Manju Bala, Sandh…
80	435083	EPI_ISL_435083	hCoV-19/India/NCDC-02242/2020	Asia / India / Tamil Nadu	Tamil Nadu	2020-03-28	National Centre for Disease control (NCDC), CSIR-Institute of Genomics and Integrative Biology (CSIR-IGIB)	NCDC/CSIR-IGIB	Pramod Kumar, Rajesh Pandey, Pooja Sharma, Mahesh Dhar, Vivekanand A, Bharathram Uppili, Himanshu Vashisht, Saruchi Wadhwa, Nishu Tyagi, Uma Sharma, Priyanka Singh, Hemlata Lall, Meena Datta, Poonam Gupta, Nidhi Saini, Aarti Tewari, Bibhash Nandi, Dhirendra Kumar, Satyabrata Bag, Varun Jaiswal, Hema Gogia, Preeti Madan, Simrita Singh, Prateek Singh, Debasis Dash, Mitali Mukerji, Manju Bala, Sandh…
81	435084	EPI_ISL_435084	hCoV-19/India/NCDC-02309/2020	Asia / India / Tamil Nadu	Tamil Nadu	2020-03-29	National Centre for Disease control (NCDC), CSIR-Institute of Genomics and Integrative Biology (CSIR-IGIB)	NCDC/CSIR-IGIB	Pramod Kumar, Rajesh Pandey, Pooja Sharma, Mahesh Dhar, Vivekanand A, Bharathram Uppili, Himanshu Vashisht, Saruchi Wadhwa, Nishu Tyagi, Uma Sharma, Priyanka Singh, Hemlata Lall, Meena Datta, Poonam Gupta, Nidhi Saini, Aarti Tewari, Bibhash Nandi, Dhirendra Kumar, Satyabrata Bag, Varun Jaiswal, Hema Gogia, Preeti Madan, Simrita Singh, Prateek Singh, Debasis Dash, Mitali Mukerji, Manju Bala, Sandh…
82	435085	EPI_ISL_435085	hCoV-19/India/NCDC-02310/2020	Asia / India / Mumbai	Maharashtra	2020-03-29	National Centre for Disease control (NCDC), CSIR-Institute of Genomics and Integrative Biology (CSIR-IGIB)	NCDC/CSIR-IGIB	Pramod Kumar, Rajesh Pandey, Pooja Sharma, Mahesh Dhar, Vivekanand A, Bharathram Uppili, Himanshu Vashisht, Saruchi Wadhwa, Nishu Tyagi, Uma Sharma, Priyanka Singh, Hemlata Lall, Meena Datta, Poonam Gupta, Nidhi Saini, Aarti Tewari, Bibhash Nandi, Dhirendra Kumar, Satyabrata Bag, Varun Jaiswal, Hema Gogia, Preeti Madan, Simrita Singh, Prateek Singh, Debasis Dash, Mitali Mukerji, Manju Bala, Sandh…
83	435086	EPI_ISL_435086	hCoV-19/India/NCDC-02315/2020	Asia / India / Mumbai	Maharashtra	2020-03-29	National Centre for Disease control (NCDC), CSIR-Institute of Genomics and Integrative Biology (CSIR-IGIB)	NCDC/CSIR-IGIB	Pramod Kumar, Rajesh Pandey, Pooja Sharma, Mahesh Dhar, Vivekanand A, Bharathram Uppili, Himanshu Vashisht, Saruchi Wadhwa, Nishu Tyagi, Uma Sharma, Priyanka Singh, Hemlata Lall, Meena Datta, Poonam Gupta, Nidhi Saini, Aarti Tewari, Bibhash Nandi, Dhirendra Kumar, Satyabrata Bag, Varun Jaiswal, Hema Gogia, Preeti Madan, Simrita Singh, Prateek Singh, Debasis Dash, Mitali Mukerji, Manju Bala, Sandh…
84	435087	EPI_ISL_435087	hCoV-19/India/NCDC-02333/2020	Asia / India / Tamil Nadu	Tamil Nadu	2020-03-29	National Centre for Disease control (NCDC), CSIR-Institute of Genomics and Integrative Biology (CSIR-IGIB)	NCDC/CSIR-IGIB	Pramod Kumar, Rajesh Pandey, Pooja Sharma, Mahesh Dhar, Vivekanand A, Bharathram Uppili, Himanshu Vashisht, Saruchi Wadhwa, Nishu Tyagi, Uma Sharma, Priyanka Singh, Hemlata Lall, Meena Datta, Poonam Gupta, Nidhi Saini, Aarti Tewari, Bibhash Nandi, Dhirendra Kumar, Satyabrata Bag, Varun Jaiswal, Hema Gogia, Preeti Madan, Simrita Singh, Prateek Singh, Debasis Dash, Mitali Mukerji, Manju Bala, Sandh…
85	435088	EPI_ISL_435088	hCoV-19/India/NCDC-02336/2020	Asia / India / Odisha	Odisha	2020-03-29	National Centre for Disease control (NCDC), CSIR-Institute of Genomics and Integrative Biology (CSIR-IGIB)	NCDC/CSIR-IGIB	Pramod Kumar, Rajesh Pandey, Pooja Sharma, Mahesh Dhar, Vivekanand A, Bharathram Uppili, Himanshu Vashisht, Saruchi Wadhwa, Nishu Tyagi, Uma Sharma, Priyanka Singh, Hemlata Lall, Meena Datta, Poonam Gupta, Nidhi Saini, Aarti Tewari, Bibhash Nandi, Dhirendra Kumar, Satyabrata Bag, Varun Jaiswal, Hema Gogia, Preeti Madan, Simrita Singh, Prateek Singh, Debasis Dash, Mitali Mukerji, Manju Bala, Sandh…
86	435090	EPI_ISL_435090	hCoV-19/India/NCDC-02326/2020	Asia / India / Jammu	Jammu	2020-03-29	National Centre for Disease control (NCDC), CSIR-Institute of Genomics and Integrative Biology (CSIR-IGIB)	NCDC/CSIR-IGIB	Pramod Kumar, Rajesh Pandey, Pooja Sharma, Mahesh Dhar, Vivekanand A, Bharathram Uppili, Himanshu Vashisht, Saruchi Wadhwa, Nishu Tyagi, Uma Sharma, Priyanka Singh, Hemlata Lall, Meena Datta, Poonam Gupta, Nidhi Saini, Aarti Tewari, Bibhash Nandi, Dhirendra Kumar, Satyabrata Bag, Varun Jaiswal, Hema Gogia, Preeti Madan, Simrita Singh, Prateek Singh, Debasis Dash, Mitali Mukerji, Manju Bala, Sandh…
87	435091	EPI_ISL_435091	hCoV-19/India/NCDC-02245/2020	Asia / India / Tamil Nadu	Tamil Nadu	2020-03-28	National Centre for Disease control (NCDC), CSIR-Institute of Genomics and Integrative Biology (CSIR-IGIB)	NCDC/CSIR-IGIB	Pramod Kumar, Rajesh Pandey, Pooja Sharma, Mahesh Dhar, Vivekanand A, Bharathram Uppili, Himanshu Vashisht, Saruchi Wadhwa, Nishu Tyagi, Uma Sharma, Priyanka Singh, Hemlata Lall, Meena Datta, Poonam Gupta, Nidhi Saini, Aarti Tewari, Bibhash Nandi, Dhirendra Kumar, Satyabrata Bag, Varun Jaiswal, Hema Gogia, Preeti Madan, Simrita Singh, Prateek Singh, Debasis Dash, Mitali Mukerji, Manju Bala, Sandh…
88	435092	EPI_ISL_435092	hCoV-19/India/NCDC-02244/2020	Asia / India / Tamil Nadu	Tamil Nadu	2020-03-28	National Centre for Disease control (NCDC), CSIR-Institute of Genomics and Integrative Biology (CSIR-IGIB)	NCDC/CSIR-IGIB	Pramod Kumar, Rajesh Pandey, Pooja Sharma, Mahesh Dhar, Vivekanand A, Bharathram Uppili, Himanshu Vashisht, Saruchi Wadhwa, Nishu Tyagi, Uma Sharma, Priyanka Singh, Hemlata Lall, Meena Datta, Poonam Gupta, Nidhi Saini, Aarti Tewari, Bibhash Nandi, Dhirendra Kumar, Satyabrata Bag, Varun Jaiswal, Hema Gogia, Preeti Madan, Simrita Singh, Prateek Singh, Debasis Dash, Mitali Mukerji, Manju Bala, Sandh…
89	435093	EPI_ISL_435093	hCoV-19/India/NCDC-02312/2020	Asia / India / Tamil Nadu	Tamil Nadu	2020-03-29	National Centre for Disease control (NCDC), CSIR-Institute of Genomics and Integrative Biology (CSIR-IGIB)	NCDC/CSIR-IGIB	Pramod Kumar, Rajesh Pandey, Pooja Sharma, Mahesh Dhar, Vivekanand A, Bharathram Uppili, Himanshu Vashisht, Saruchi Wadhwa, Nishu Tyagi, Uma Sharma, Priyanka Singh, Hemlata Lall, Meena Datta, Poonam Gupta, Nidhi Saini, Aarti Tewari, Bibhash Nandi, Dhirendra Kumar, Satyabrata Bag, Varun Jaiswal, Hema Gogia, Preeti Madan, Simrita Singh, Prateek Singh, Debasis Dash, Mitali Mukerji, Manju Bala, Sandh…
90	435094	EPI_ISL_435094	hCoV-19/India/NCDC-02327/2020	Asia / India / Tamil Nadu	Tamil Nadu	2020-03-29	National Centre for Disease control (NCDC), CSIR-Institute of Genomics and Integrative Biology (CSIR-IGIB)	NCDC/CSIR-IGIB	Pramod Kumar, Rajesh Pandey, Pooja Sharma, Mahesh Dhar, Vivekanand A, Bharathram Uppili, Himanshu Vashisht, Saruchi Wadhwa, Nishu Tyagi, Uma Sharma, Priyanka Singh, Hemlata Lall, Meena Datta, Poonam Gupta, Nidhi Saini, Aarti Tewari, Bibhash Nandi, Dhirendra Kumar, Satyabrata Bag, Varun Jaiswal, Hema Gogia, Preeti Madan, Simrita Singh, Prateek Singh, Debasis Dash, Mitali Mukerji, Manju Bala, Sandh…
91	435095	EPI_ISL_435095	hCoV-19/India/NCDC-02328/2020	Asia / India / Tamil Nadu	Tamil Nadu	2020-03-29	National Centre for Disease control (NCDC), CSIR-Institute of Genomics and Integrative Biology (CSIR-IGIB)	NCDC/CSIR-IGIB	Pramod Kumar, Rajesh Pandey, Pooja Sharma, Mahesh Dhar, Vivekanand A, Bharathram Uppili, Himanshu Vashisht, Saruchi Wadhwa, Nishu Tyagi, Uma Sharma, Priyanka Singh, Hemlata Lall, Meena Datta, Poonam Gupta, Nidhi Saini, Aarti Tewari, Bibhash Nandi, Dhirendra Kumar, Satyabrata Bag, Varun Jaiswal, Hema Gogia, Preeti Madan, Simrita Singh, Prateek Singh, Debasis Dash, Mitali Mukerji, Manju Bala, Sandh…
92	435096	EPI_ISL_435096	hCoV-19/India/NCDC-02332/2020	Asia / India / Tamil Nadu	Tamil Nadu	2020-03-29	National Centre for Disease control (NCDC), CSIR-Institute of Genomics and Integrative Biology (CSIR-IGIB)	NCDC/CSIR-IGIB	Pramod Kumar, Rajesh Pandey, Pooja Sharma, Mahesh Dhar, Vivekanand A, Bharathram Uppili, Himanshu Vashisht, Saruchi Wadhwa, Nishu Tyagi, Uma Sharma, Priyanka Singh, Hemlata Lall, Meena Datta, Poonam Gupta, Nidhi Saini, Aarti Tewari, Bibhash Nandi, Dhirendra Kumar, Satyabrata Bag, Varun Jaiswal, Hema Gogia, Preeti Madan, Simrita Singh, Prateek Singh, Debasis Dash, Mitali Mukerji, Manju Bala, Sandh…
93	435097	EPI_ISL_435097	hCoV-19/India/NCDC-02252/2020	Asia / India / West Bengal	West Bengal	2020-03-28	National Centre for Disease control (NCDC), CSIR-Institute of Genomics and Integrative Biology (CSIR-IGIB)	NCDC/CSIR-IGIB	Pramod Kumar, Rajesh Pandey, Pooja Sharma, Mahesh Dhar, Vivekanand A, Bharathram Uppili, Himanshu Vashisht, Saruchi Wadhwa, Nishu Tyagi, Uma Sharma, Priyanka Singh, Hemlata Lall, Meena Datta, Poonam Gupta, Nidhi Saini, Aarti Tewari, Bibhash Nandi, Dhirendra Kumar, Satyabrata Bag, Varun Jaiswal, Hema Gogia, Preeti Madan, Simrita Singh, Prateek Singh, Debasis Dash, Mitali Mukerji, Manju Bala, Sandh…
94	435098	EPI_ISL_435098	hCoV-19/India/NCDC-02240/2020	Asia / India	Delhi	2020-03-28	National Centre for Disease control (NCDC), CSIR-Institute of Genomics and Integrative Biology (CSIR-IGIB)	NCDC/CSIR-IGIB	Pramod Kumar, Rajesh Pandey, Pooja Sharma, Mahesh Dhar, Vivekanand A, Bharathram Uppili, Himanshu Vashisht, Saruchi Wadhwa, Nishu Tyagi, Uma Sharma, Priyanka Singh, Hemlata Lall, Meena Datta, Poonam Gupta, Nidhi Saini, Aarti Tewari, Bibhash Nandi, Dhirendra Kumar, Satyabrata Bag, Varun Jaiswal, Hema Gogia, Preeti Madan, Simrita Singh, Prateek Singh, Debasis Dash, Mitali Mukerji, Manju Bala, Sandh…
95	435099	EPI_ISL_435099	hCoV-19/India/NCDC-02320/2020	Asia / India / Uttar Pradesh	Uttar Pradesh	2020-03-29	National Centre for Disease control (NCDC), CSIR-Institute of Genomics and Integrative Biology (CSIR-IGIB)	NCDC/CSIR-IGIB	Pramod Kumar, Rajesh Pandey, Pooja Sharma, Mahesh Dhar, Vivekanand A, Bharathram Uppili, Himanshu Vashisht, Saruchi Wadhwa, Nishu Tyagi, Uma Sharma, Priyanka Singh, Hemlata Lall, Meena Datta, Poonam Gupta, Nidhi Saini, Aarti Tewari, Bibhash Nandi, Dhirendra Kumar, Satyabrata Bag, Varun Jaiswal, Hema Gogia, Preeti Madan, Simrita Singh, Prateek Singh, Debasis Dash, Mitali Mukerji, Manju Bala, Sandh…
96	435100	EPI_ISL_435100	hCoV-19/India/NCDC-02321/2020	Asia / India / Uttar Pradesh	Uttar Pradesh	2020-03-29	National Centre for Disease control (NCDC), CSIR-Institute of Genomics and Integrative Biology (CSIR-IGIB)	NCDC/CSIR-IGIB	Pramod Kumar, Rajesh Pandey, Pooja Sharma, Mahesh Dhar, Vivekanand A, Bharathram Uppili, Himanshu Vashisht, Saruchi Wadhwa, Nishu Tyagi, Uma Sharma, Priyanka Singh, Hemlata Lall, Meena Datta, Poonam Gupta, Nidhi Saini, Aarti Tewari, Bibhash Nandi, Dhirendra Kumar, Satyabrata Bag, Varun Jaiswal, Hema Gogia, Preeti Madan, Simrita Singh, Prateek Singh, Debasis Dash, Mitali Mukerji, Manju Bala, Sandh…
97	435101	EPI_ISL_435101	hCoV-19/India/NCDC-01441/2020	Asia / India / Ladakh	Ladakh	2020-03-15	National Centre for Disease control (NCDC), CSIR-Institute of Genomics and Integrative Biology (CSIR-IGIB)	NCDC/CSIR-IGIB	Pramod Kumar, Rajesh Pandey, Pooja Sharma, Mahesh Dhar, Vivekanand A, Bharathram Uppili, Himanshu Vashisht, Saruchi Wadhwa, Nishu Tyagi, Uma Sharma, Priyanka Singh, Hemlata Lall, Meena Datta, Poonam Gupta, Nidhi Saini, Aarti Tewari, Bibhash Nandi, Dhirendra Kumar, Satyabrata Bag, Varun Jaiswal, Hema Gogia, Preeti Madan, Simrita Singh, Prateek Singh, Debasis Dash, Mitali Mukerji, Manju Bala, Sandh…
98	435102	EPI_ISL_435102	hCoV-19/India/NCDC-01444/2020	Asia / India / Ladakh	Ladakh	2020-03-15	National Centre for Disease control (NCDC), CSIR-Institute of Genomics and Integrative Biology (CSIR-IGIB)	NCDC/CSIR-IGIB	Pramod Kumar, Rajesh Pandey, Pooja Sharma, Mahesh Dhar, Vivekanand A, Bharathram Uppili, Himanshu Vashisht, Saruchi Wadhwa, Nishu Tyagi, Uma Sharma, Priyanka Singh, Hemlata Lall, Meena Datta, Poonam Gupta, Nidhi Saini, Aarti Tewari, Bibhash Nandi, Dhirendra Kumar, Satyabrata Bag, Varun Jaiswal, Hema Gogia, Preeti Madan, Simrita Singh, Prateek Singh, Debasis Dash, Mitali Mukerji, Manju Bala, Sandh…
99	435103	EPI_ISL_435103	hCoV-19/India/NCDC-01604/2020	Asia / India / Ladakh	Ladakh	2020-03-17	National Centre for Disease control (NCDC), CSIR-Institute of Genomics and Integrative Biology (CSIR-IGIB)	NCDC/CSIR-IGIB	Pramod Kumar, Rajesh Pandey, Pooja Sharma, Mahesh Dhar, Vivekanand A, Bharathram Uppili, Himanshu Vashisht, Saruchi Wadhwa, Nishu Tyagi, Uma Sharma, Priyanka Singh, Hemlata Lall, Meena Datta, Poonam Gupta, Nidhi Saini, Aarti Tewari, Bibhash Nandi, Dhirendra Kumar, Satyabrata Bag, Varun Jaiswal, Hema Gogia, Preeti Madan, Simrita Singh, Prateek Singh, Debasis Dash, Mitali Mukerji, Manju Bala, Sandh…
100	435104	EPI_ISL_435104	hCoV-19/India/NCDC-01614/2020	Asia / India / Ladakh	Ladakh	2020-03-17	National Centre for Disease control (NCDC), CSIR-Institute of Genomics and Integrative Biology (CSIR-IGIB)	NCDC/CSIR-IGIB	Pramod Kumar, Rajesh Pandey, Pooja Sharma, Mahesh Dhar, Vivekanand A, Bharathram Uppili, Himanshu Vashisht, Saruchi Wadhwa, Nishu Tyagi, Uma Sharma, Priyanka Singh, Hemlata Lall, Meena Datta, Poonam Gupta, Nidhi Saini, Aarti Tewari, Bibhash Nandi, Dhirendra Kumar, Satyabrata Bag, Varun Jaiswal, Hema Gogia, Preeti Madan, Simrita Singh, Prateek Singh, Debasis Dash, Mitali Mukerji, Manju Bala, Sandh…
101	435105	EPI_ISL_435105	hCoV-19/India/NCDC-01616/2020	Asia / India / Ladakh	Ladakh	2020-03-17	National Centre for Disease control (NCDC), CSIR-Institute of Genomics and Integrative Biology (CSIR-IGIB)	NCDC/CSIR-IGIB	Pramod Kumar, Rajesh Pandey, Pooja Sharma, Mahesh Dhar, Vivekanand A, Bharathram Uppili, Himanshu Vashisht, Saruchi Wadhwa, Nishu Tyagi, Uma Sharma, Priyanka Singh, Hemlata Lall, Meena Datta, Poonam Gupta, Nidhi Saini, Aarti Tewari, Bibhash Nandi, Dhirendra Kumar, Satyabrata Bag, Varun Jaiswal, Hema Gogia, Preeti Madan, Simrita Singh, Prateek Singh, Debasis Dash, Mitali Mukerji, Manju Bala, Sandh…
102	435106	EPI_ISL_435106	hCoV-19/India/NCDC-01760/2020	Asia / India / Ladakh	Ladakh	2020-03-18	National Centre for Disease control (NCDC), CSIR-Institute of Genomics and Integrative Biology (CSIR-IGIB)	NCDC/CSIR-IGIB	Pramod Kumar, Rajesh Pandey, Pooja Sharma, Mahesh Dhar, Vivekanand A, Bharathram Uppili, Himanshu Vashisht, Saruchi Wadhwa, Nishu Tyagi, Uma Sharma, Priyanka Singh, Hemlata Lall, Meena Datta, Poonam Gupta, Nidhi Saini, Aarti Tewari, Bibhash Nandi, Dhirendra Kumar, Satyabrata Bag, Varun Jaiswal, Hema Gogia, Preeti Madan, Simrita Singh, Prateek Singh, Debasis Dash, Mitali Mukerji, Manju Bala, Sandh…
103	435108	EPI_ISL_435108	hCoV-19/India/NCDC-01457/2020	Asia / India / Delhi	Delhi	2020-03-15	National Centre for Disease control (NCDC), CSIR-Institute of Genomics and Integrative Biology (CSIR-IGIB)	NCDC/CSIR-IGIB	Pramod Kumar, Rajesh Pandey, Pooja Sharma, Mahesh Dhar, Vivekanand A, Bharathram Uppili, Himanshu Vashisht, Saruchi Wadhwa, Nishu Tyagi, Uma Sharma, Priyanka Singh, Hemlata Lall, Meena Datta, Poonam Gupta, Nidhi Saini, Aarti Tewari, Bibhash Nandi, Dhirendra Kumar, Satyabrata Bag, Varun Jaiswal, Hema Gogia, Preeti Madan, Simrita Singh, Prateek Singh, Debasis Dash, Mitali Mukerji, Manju Bala, Sandh…
104	435109	EPI_ISL_435109	hCoV-19/India/NCDC-01638/2020	Asia / India / Delhi	Delhi	2020-03-17	National Centre for Disease control (NCDC), CSIR-Institute of Genomics and Integrative Biology (CSIR-IGIB)	NCDC/CSIR-IGIB	Pramod Kumar, Rajesh Pandey, Pooja Sharma, Mahesh Dhar, Vivekanand A, Bharathram Uppili, Himanshu Vashisht, Saruchi Wadhwa, Nishu Tyagi, Uma Sharma, Priyanka Singh, Hemlata Lall, Meena Datta, Poonam Gupta, Nidhi Saini, Aarti Tewari, Bibhash Nandi, Dhirendra Kumar, Satyabrata Bag, Varun Jaiswal, Hema Gogia, Preeti Madan, Simrita Singh, Prateek Singh, Debasis Dash, Mitali Mukerji, Manju Bala, Sandh…
105	435110	EPI_ISL_435110	hCoV-19/India/NCDC-01501/2020	Asia / India / Delhi	Delhi	2020-03-16	National Centre for Disease control (NCDC), CSIR-Institute of Genomics and Integrative Biology (CSIR-IGIB)	NCDC/CSIR-IGIB	Pramod Kumar, Rajesh Pandey, Pooja Sharma, Mahesh Dhar, Vivekanand A, Bharathram Uppili, Himanshu Vashisht, Saruchi Wadhwa, Nishu Tyagi, Uma Sharma, Priyanka Singh, Hemlata Lall, Meena Datta, Poonam Gupta, Nidhi Saini, Aarti Tewari, Bibhash Nandi, Dhirendra Kumar, Satyabrata Bag, Varun Jaiswal, Hema Gogia, Preeti Madan, Simrita Singh, Prateek Singh, Debasis Dash, Mitali Mukerji, Manju Bala, Sandh…
106	435111	EPI_ISL_435111	hCoV-19/India/NCDC-02415/2020	Asia / India / Delhi	Delhi	2020-03-30	National Centre for Disease control (NCDC), CSIR-Institute of Genomics and Integrative Biology (CSIR-IGIB)	NCDC/CSIR-IGIB	Pramod Kumar, Rajesh Pandey, Pooja Sharma, Mahesh Dhar, Vivekanand A, Bharathram Uppili, Himanshu Vashisht, Saruchi Wadhwa, Nishu Tyagi, Uma Sharma, Priyanka Singh, Hemlata Lall, Meena Datta, Poonam Gupta, Nidhi Saini, Aarti Tewari, Bibhash Nandi, Dhirendra Kumar, Satyabrata Bag, Varun Jaiswal, Hema Gogia, Preeti Madan, Simrita Singh, Prateek Singh, Debasis Dash, Mitali Mukerji, Manju Bala, Sandh…
107	435112	EPI_ISL_435112	hCoV-19/India/NCDC-02251/2020	Asia / India / Bihar	Bihar	2020-03-28	National Centre for Disease control (NCDC), CSIR-Institute of Genomics and Integrative Biology (CSIR-IGIB)	NCDC/CSIR-IGIB	Pramod Kumar, Rajesh Pandey, Pooja Sharma, Mahesh Dhar, Vivekanand A, Bharathram Uppili, Himanshu Vashisht, Saruchi Wadhwa, Nishu Tyagi, Uma Sharma, Priyanka Singh, Hemlata Lall, Meena Datta, Poonam Gupta, Nidhi Saini, Aarti Tewari, Bibhash Nandi, Dhirendra Kumar, Satyabrata Bag, Varun Jaiswal, Hema Gogia, Preeti Madan, Simrita Singh, Prateek Singh, Debasis Dash, Mitali Mukerji, Manju Bala, Sandh…
108	436413	EPI_ISL_436413	hCoV-19/India/NCDC-2443/2020	Asia / India / Uttar Pradesh	Uttar Pradesh	2020-03-30	National Centre for Disease control (NCDC)	NCDC/CSIR-IGIB	Pramod Kumar#, Rajesh Pandey#, Pooja Sharma, Mahesh S Dhar, Vivekanand A, Bharathram Uppili, Himanshu Vashisht, Saruchi Wadhwa, Nishu Tyagi, Uma Sharma, Priyanka Singh, Hemlata Lall, Meena Datta, Poonam Gupta, Nidhi Saini, Aarti Tewari, Bibhash Nandi, Dhirendra Kumar, Satyabrata Bag, Varun Jaiswal, Hema Gogia, Preeti Madan, Simrita Singh, Prateek Singh, Debasis Dash, Mitali Mukerji, Manju Bala, S…
109	436414	EPI_ISL_436414	hCoV-19/India/NCDC-2502/2020	Asia / India / West Bengal	West Bengal	2020-03-31	National Centre for Disease control (NCDC)	NCDC/CSIR-IGIB	Pramod Kumar#, Rajesh Pandey#, Pooja Sharma, Mahesh S Dhar, Vivekanand A, Bharathram Uppili, Himanshu Vashisht, Saruchi Wadhwa, Nishu Tyagi, Uma Sharma, Priyanka Singh, Hemlata Lall, Meena Datta, Poonam Gupta, Nidhi Saini, Aarti Tewari, Bibhash Nandi, Dhirendra Kumar, Satyabrata Bag, Varun Jaiswal, Hema Gogia, Preeti Madan, Simrita Singh, Prateek Singh, Debasis Dash, Mitali Mukerji, Manju Bala, S…
110	436415	EPI_ISL_436415	hCoV-19/India/NCDC-2507/2020	Asia / India / Delhi	Delhi	2020-03-31	National Centre for Disease control (NCDC)	NCDC/CSIR-IGIB	Pramod Kumar#, Rajesh Pandey#, Pooja Sharma, Mahesh S Dhar, Vivekanand A, Bharathram Uppili, Himanshu Vashisht, Saruchi Wadhwa, Nishu Tyagi, Uma Sharma, Priyanka Singh, Hemlata Lall, Meena Datta, Poonam Gupta, Nidhi Saini, Aarti Tewari, Bibhash Nandi, Dhirendra Kumar, Satyabrata Bag, Varun Jaiswal, Hema Gogia, Preeti Madan, Simrita Singh, Prateek Singh, Debasis Dash, Mitali Mukerji, Manju Bala, S…
111	436417	EPI_ISL_436417	hCoV-19/India/NCDC-2515/2020	Asia / India / Bihar	Bihar	2020-03-31	National Centre for Disease control (NCDC)	NCDC/CSIR-IGIB	Pramod Kumar#, Rajesh Pandey#, Pooja Sharma, Mahesh S Dhar, Vivekanand A, Bharathram Uppili, Himanshu Vashisht, Saruchi Wadhwa, Nishu Tyagi, Uma Sharma, Priyanka Singh, Hemlata Lall, Meena Datta, Poonam Gupta, Nidhi Saini, Aarti Tewari, Bibhash Nandi, Dhirendra Kumar, Satyabrata Bag, Varun Jaiswal, Hema Gogia, Preeti Madan, Simrita Singh, Prateek Singh, Debasis Dash, Mitali Mukerji, Manju Bala, S…
112	436418	EPI_ISL_436418	hCoV-19/India/NCDC-2517/2020	Asia / India / Tamil Nadu	Tamil Nadu	2020-03-31	National Centre for Disease control (NCDC)	NCDC/CSIR-IGIB	Pramod Kumar#, Rajesh Pandey#, Pooja Sharma, Mahesh S Dhar, Vivekanand A, Bharathram Uppili, Himanshu Vashisht, Saruchi Wadhwa, Nishu Tyagi, Uma Sharma, Priyanka Singh, Hemlata Lall, Meena Datta, Poonam Gupta, Nidhi Saini, Aarti Tewari, Bibhash Nandi, Dhirendra Kumar, Satyabrata Bag, Varun Jaiswal, Hema Gogia, Preeti Madan, Simrita Singh, Prateek Singh, Debasis Dash, Mitali Mukerji, Manju Bala, S…
113	436419	EPI_ISL_436419	hCoV-19/India/NCDC-2519/2020	Asia / India / Bihar	Bihar	2020-03-31	National Centre for Disease control (NCDC)	NCDC/CSIR-IGIB	Pramod Kumar#, Rajesh Pandey#, Pooja Sharma, Mahesh S Dhar, Vivekanand A, Bharathram Uppili, Himanshu Vashisht, Saruchi Wadhwa, Nishu Tyagi, Uma Sharma, Priyanka Singh, Hemlata Lall, Meena Datta, Poonam Gupta, Nidhi Saini, Aarti Tewari, Bibhash Nandi, Dhirendra Kumar, Satyabrata Bag, Varun Jaiswal, Hema Gogia, Preeti Madan, Simrita Singh, Prateek Singh, Debasis Dash, Mitali Mukerji, Manju Bala, S…
114	436420	EPI_ISL_436420	hCoV-19/India/NCDC-2522/2020	Asia / India / Rajasthan	Rajasthan	2020-03-31	National Centre for Disease control (NCDC)	NCDC/CSIR-IGIB	Pramod Kumar#, Rajesh Pandey#, Pooja Sharma, Mahesh S Dhar, Vivekanand A, Bharathram Uppili, Himanshu Vashisht, Saruchi Wadhwa, Nishu Tyagi, Uma Sharma, Priyanka Singh, Hemlata Lall, Meena Datta, Poonam Gupta, Nidhi Saini, Aarti Tewari, Bibhash Nandi, Dhirendra Kumar, Satyabrata Bag, Varun Jaiswal, Hema Gogia, Preeti Madan, Simrita Singh, Prateek Singh, Debasis Dash, Mitali Mukerji, Manju Bala, S…
115	436421	EPI_ISL_436421	hCoV-19/India/NCDC-2525/2020	Asia / India / Assam	Assam	2020-03-31	National Centre for Disease control (NCDC)	NCDC/CSIR-IGIB	Pramod Kumar#, Rajesh Pandey#, Pooja Sharma, Mahesh S Dhar, Vivekanand A, Bharathram Uppili, Himanshu Vashisht, Saruchi Wadhwa, Nishu Tyagi, Uma Sharma, Priyanka Singh, Hemlata Lall, Meena Datta, Poonam Gupta, Nidhi Saini, Aarti Tewari, Bibhash Nandi, Dhirendra Kumar, Satyabrata Bag, Varun Jaiswal, Hema Gogia, Preeti Madan, Simrita Singh, Prateek Singh, Debasis Dash, Mitali Mukerji, Manju Bala, S…
116	436422	EPI_ISL_436422	hCoV-19/India/NCDC-2535/2020	Asia / India / Assam	Assam	2020-03-31	National Centre for Disease control (NCDC)	NCDC/CSIR-IGIB	Pramod Kumar#, Rajesh Pandey#, Pooja Sharma, Mahesh S Dhar, Vivekanand A, Bharathram Uppili, Himanshu Vashisht, Saruchi Wadhwa, Nishu Tyagi, Uma Sharma, Priyanka Singh, Hemlata Lall, Meena Datta, Poonam Gupta, Nidhi Saini, Aarti Tewari, Bibhash Nandi, Dhirendra Kumar, Satyabrata Bag, Varun Jaiswal, Hema Gogia, Preeti Madan, Simrita Singh, Prateek Singh, Debasis Dash, Mitali Mukerji, Manju Bala, S…
117	436424	EPI_ISL_436424	hCoV-19/India/NCDC-3163/2020	Asia / India / Delhi	Delhi	2020-04-05	National Centre for Disease control (NCDC)	NCDC/CSIR-IGIB	Pramod Kumar#, Rajesh Pandey#, Pooja Sharma, Mahesh S Dhar, Vivekanand A, Bharathram Uppili, Himanshu Vashisht, Saruchi Wadhwa, Nishu Tyagi, Uma Sharma, Priyanka Singh, Hemlata Lall, Meena Datta, Poonam Gupta, Nidhi Saini, Aarti Tewari, Bibhash Nandi, Dhirendra Kumar, Satyabrata Bag, Varun Jaiswal, Hema Gogia, Preeti Madan, Simrita Singh, Prateek Singh, Debasis Dash, Mitali Mukerji, Manju Bala, S…
118	436425	EPI_ISL_436425	hCoV-19/India/NCDC-3170/2020	Asia / India / Delhi	Delhi	2020-04-05	National Centre for Disease control (NCDC)	NCDC/CSIR-IGIB	Pramod Kumar#, Rajesh Pandey#, Pooja Sharma, Mahesh S Dhar, Vivekanand A, Bharathram Uppili, Himanshu Vashisht, Saruchi Wadhwa, Nishu Tyagi, Uma Sharma, Priyanka Singh, Hemlata Lall, Meena Datta, Poonam Gupta, Nidhi Saini, Aarti Tewari, Bibhash Nandi, Dhirendra Kumar, Satyabrata Bag, Varun Jaiswal, Hema Gogia, Preeti Madan, Simrita Singh, Prateek Singh, Debasis Dash, Mitali Mukerji, Manju Bala, S…
119	436426	EPI_ISL_436426	hCoV-19/India/NCDC-3175/2020	Asia / India / Delhi	Delhi	2020-04-05	National Centre for Disease control (NCDC)	NCDC/CSIR-IGIB	Pramod Kumar#, Rajesh Pandey#, Pooja Sharma, Mahesh S Dhar, Vivekanand A, Bharathram Uppili, Himanshu Vashisht, Saruchi Wadhwa, Nishu Tyagi, Uma Sharma, Priyanka Singh, Hemlata Lall, Meena Datta, Poonam Gupta, Nidhi Saini, Aarti Tewari, Bibhash Nandi, Dhirendra Kumar, Satyabrata Bag, Varun Jaiswal, Hema Gogia, Preeti Madan, Simrita Singh, Prateek Singh, Debasis Dash, Mitali Mukerji, Manju Bala, S…
120	436428	EPI_ISL_436428	hCoV-19/India/NCDC-3181/2020	Asia / India / Delhi	Delhi	2020-04-05	National Centre for Disease control (NCDC)	NCDC/CSIR-IGIB	Pramod Kumar#, Rajesh Pandey#, Pooja Sharma, Mahesh S Dhar, Vivekanand A, Bharathram Uppili, Himanshu Vashisht, Saruchi Wadhwa, Nishu Tyagi, Uma Sharma, Priyanka Singh, Hemlata Lall, Meena Datta, Poonam Gupta, Nidhi Saini, Aarti Tewari, Bibhash Nandi, Dhirendra Kumar, Satyabrata Bag, Varun Jaiswal, Hema Gogia, Preeti Madan, Simrita Singh, Prateek Singh, Debasis Dash, Mitali Mukerji, Manju Bala, S…
121	436429	EPI_ISL_436429	hCoV-19/India/NCDC-3190/2020	Asia / India / Delhi	Delhi	2020-04-05	National Centre for Disease control (NCDC)	NCDC/CSIR-IGIB	Pramod Kumar#, Rajesh Pandey#, Pooja Sharma, Mahesh S Dhar, Vivekanand A, Bharathram Uppili, Himanshu Vashisht, Saruchi Wadhwa, Nishu Tyagi, Uma Sharma, Priyanka Singh, Hemlata Lall, Meena Datta, Poonam Gupta, Nidhi Saini, Aarti Tewari, Bibhash Nandi, Dhirendra Kumar, Satyabrata Bag, Varun Jaiswal, Hema Gogia, Preeti Madan, Simrita Singh, Prateek Singh, Debasis Dash, Mitali Mukerji, Manju Bala, S…
122	436430	EPI_ISL_436430	hCoV-19/India/NCDC-3195/2020	Asia / India / Delhi	Delhi	2020-04-05	National Centre for Disease control (NCDC)	NCDC/CSIR-IGIB	Pramod Kumar#, Rajesh Pandey#, Pooja Sharma, Mahesh S Dhar, Vivekanand A, Bharathram Uppili, Himanshu Vashisht, Saruchi Wadhwa, Nishu Tyagi, Uma Sharma, Priyanka Singh, Hemlata Lall, Meena Datta, Poonam Gupta, Nidhi Saini, Aarti Tewari, Bibhash Nandi, Dhirendra Kumar, Satyabrata Bag, Varun Jaiswal, Hema Gogia, Preeti Madan, Simrita Singh, Prateek Singh, Debasis Dash, Mitali Mukerji, Manju Bala, S…
123	436431	EPI_ISL_436431	hCoV-19/India/NCDC-3230/2020	Asia / India / Delhi	Delhi	2020-04-05	National Centre for Disease control (NCDC)	NCDC/CSIR-IGIB	Pramod Kumar#, Rajesh Pandey#, Pooja Sharma, Mahesh S Dhar, Vivekanand A, Bharathram Uppili, Himanshu Vashisht, Saruchi Wadhwa, Nishu Tyagi, Uma Sharma, Priyanka Singh, Hemlata Lall, Meena Datta, Poonam Gupta, Nidhi Saini, Aarti Tewari, Bibhash Nandi, Dhirendra Kumar, Satyabrata Bag, Varun Jaiswal, Hema Gogia, Preeti Madan, Simrita Singh, Prateek Singh, Debasis Dash, Mitali Mukerji, Manju Bala, S…
124	436432	EPI_ISL_436432	hCoV-19/India/NCDC-3264/2020	Asia / India / Delhi	Delhi	2020-04-05	National Centre for Disease control (NCDC)	NCDC/CSIR-IGIB	Pramod Kumar#, Rajesh Pandey#, Pooja Sharma, Mahesh S Dhar, Vivekanand A, Bharathram Uppili, Himanshu Vashisht, Saruchi Wadhwa, Nishu Tyagi, Uma Sharma, Priyanka Singh, Hemlata Lall, Meena Datta, Poonam Gupta, Nidhi Saini, Aarti Tewari, Bibhash Nandi, Dhirendra Kumar, Satyabrata Bag, Varun Jaiswal, Hema Gogia, Preeti Madan, Simrita Singh, Prateek Singh, Debasis Dash, Mitali Mukerji, Manju Bala, S…
125	436433	EPI_ISL_436433	hCoV-19/India/NCDC-3271/2020	Asia / India / Delhi	Delhi	2020-04-05	National Centre for Disease control (NCDC)	NCDC/CSIR-IGIB	Pramod Kumar#, Rajesh Pandey#, Pooja Sharma, Mahesh S Dhar, Vivekanand A, Bharathram Uppili, Himanshu Vashisht, Saruchi Wadhwa, Nishu Tyagi, Uma Sharma, Priyanka Singh, Hemlata Lall, Meena Datta, Poonam Gupta, Nidhi Saini, Aarti Tewari, Bibhash Nandi, Dhirendra Kumar, Satyabrata Bag, Varun Jaiswal, Hema Gogia, Preeti Madan, Simrita Singh, Prateek Singh, Debasis Dash, Mitali Mukerji, Manju Bala, S…
126	436434	EPI_ISL_436434	hCoV-19/India/NCDC-3279/2020	Asia / India / Delhi	Delhi	2020-04-05	National Centre for Disease control (NCDC)	NCDC/CSIR-IGIB	Pramod Kumar#, Rajesh Pandey#, Pooja Sharma, Mahesh S Dhar, Vivekanand A, Bharathram Uppili, Himanshu Vashisht, Saruchi Wadhwa, Nishu Tyagi, Uma Sharma, Priyanka Singh, Hemlata Lall, Meena Datta, Poonam Gupta, Nidhi Saini, Aarti Tewari, Bibhash Nandi, Dhirendra Kumar, Satyabrata Bag, Varun Jaiswal, Hema Gogia, Preeti Madan, Simrita Singh, Prateek Singh, Debasis Dash, Mitali Mukerji, Manju Bala, S…
127	436435	EPI_ISL_436435	hCoV-19/India/NCDC-3394/2020	Asia / India / Delhi	Delhi	2020-04-09	National Centre for Disease control (NCDC)	NCDC/CSIR-IGIB	Pramod Kumar#, Rajesh Pandey#, Pooja Sharma, Mahesh S Dhar, Vivekanand A, Bharathram Uppili, Himanshu Vashisht, Saruchi Wadhwa, Nishu Tyagi, Uma Sharma, Priyanka Singh, Hemlata Lall, Meena Datta, Poonam Gupta, Nidhi Saini, Aarti Tewari, Bibhash Nandi, Dhirendra Kumar, Satyabrata Bag, Varun Jaiswal, Hema Gogia, Preeti Madan, Simrita Singh, Prateek Singh, Debasis Dash, Mitali Mukerji, Manju Bala, S…
128	436436	EPI_ISL_436436	hCoV-19/India/NCDC-3400/2020	Asia / India / Delhi	Delhi	2020-04-06	National Centre for Disease control (NCDC)	NCDC/CSIR-IGIB	Pramod Kumar#, Rajesh Pandey#, Pooja Sharma, Mahesh S Dhar, Vivekanand A, Bharathram Uppili, Himanshu Vashisht, Saruchi Wadhwa, Nishu Tyagi, Uma Sharma, Priyanka Singh, Hemlata Lall, Meena Datta, Poonam Gupta, Nidhi Saini, Aarti Tewari, Bibhash Nandi, Dhirendra Kumar, Satyabrata Bag, Varun Jaiswal, Hema Gogia, Preeti Madan, Simrita Singh, Prateek Singh, Debasis Dash, Mitali Mukerji, Manju Bala, S…
129	436437	EPI_ISL_436437	hCoV-19/India/NCDC-3831/2020	Asia / India / Delhi	Delhi	2020-04-08	National Centre for Disease control (NCDC)	NCDC/CSIR-IGIB	Pramod Kumar#, Rajesh Pandey#, Pooja Sharma, Mahesh S Dhar, Vivekanand A, Bharathram Uppili, Himanshu Vashisht, Saruchi Wadhwa, Nishu Tyagi, Uma Sharma, Priyanka Singh, Hemlata Lall, Meena Datta, Poonam Gupta, Nidhi Saini, Aarti Tewari, Bibhash Nandi, Dhirendra Kumar, Satyabrata Bag, Varun Jaiswal, Hema Gogia, Preeti Madan, Simrita Singh, Prateek Singh, Debasis Dash, Mitali Mukerji, Manju Bala, S…
130	436440	EPI_ISL_436440	hCoV-19/India/NCDC-3936/2020	Asia / India / Andhra Pradesh	Andhra Pradesh	2020-04-09	National Centre for Disease control (NCDC)	NCDC/CSIR-IGIB	Pramod Kumar#, Rajesh Pandey#, Pooja Sharma, Mahesh S Dhar, Vivekanand A, Bharathram Uppili, Himanshu Vashisht, Saruchi Wadhwa, Nishu Tyagi, Uma Sharma, Priyanka Singh, Hemlata Lall, Meena Datta, Poonam Gupta, Nidhi Saini, Aarti Tewari, Bibhash Nandi, Dhirendra Kumar, Satyabrata Bag, Varun Jaiswal, Hema Gogia, Preeti Madan, Simrita Singh, Prateek Singh, Debasis Dash, Mitali Mukerji, Manju Bala, S…
131	436444	EPI_ISL_436444	hCoV-19/India/NCDC-3965/2020	Asia / India / Maharashtra	Maharashtra	2020-04-09	National Centre for Disease control (NCDC)	NCDC/CSIR-IGIB	Pramod Kumar#, Rajesh Pandey#, Pooja Sharma, Mahesh S Dhar, Vivekanand A, Bharathram Uppili, Himanshu Vashisht, Saruchi Wadhwa, Nishu Tyagi, Uma Sharma, Priyanka Singh, Hemlata Lall, Meena Datta, Poonam Gupta, Nidhi Saini, Aarti Tewari, Bibhash Nandi, Dhirendra Kumar, Satyabrata Bag, Varun Jaiswal, Hema Gogia, Preeti Madan, Simrita Singh, Prateek Singh, Debasis Dash, Mitali Mukerji, Manju Bala, S…
132	436445	EPI_ISL_436445	hCoV-19/India/NCDC-3982/2020	Asia / India / Delhi	Delhi	2020-04-09	National Centre for Disease control (NCDC)	NCDC/CSIR-IGIB	Pramod Kumar#, Rajesh Pandey#, Pooja Sharma, Mahesh S Dhar, Vivekanand A, Bharathram Uppili, Himanshu Vashisht, Saruchi Wadhwa, Nishu Tyagi, Uma Sharma, Priyanka Singh, Hemlata Lall, Meena Datta, Poonam Gupta, Nidhi Saini, Aarti Tewari, Bibhash Nandi, Dhirendra Kumar, Satyabrata Bag, Varun Jaiswal, Hema Gogia, Preeti Madan, Simrita Singh, Prateek Singh, Debasis Dash, Mitali Mukerji, Manju Bala, S…
133	436447	EPI_ISL_436447	hCoV-19/India/NCDC-4055/2020	Asia / India / Karnataka	Karnataka	2020-04-10	National Centre for Disease control (NCDC)	NCDC/CSIR-IGIB	Pramod Kumar#, Rajesh Pandey#, Pooja Sharma, Mahesh S Dhar, Vivekanand A, Bharathram Uppili, Himanshu Vashisht, Saruchi Wadhwa, Nishu Tyagi, Uma Sharma, Priyanka Singh, Hemlata Lall, Meena Datta, Poonam Gupta, Nidhi Saini, Aarti Tewari, Bibhash Nandi, Dhirendra Kumar, Satyabrata Bag, Varun Jaiswal, Hema Gogia, Preeti Madan, Simrita Singh, Prateek Singh, Debasis Dash, Mitali Mukerji, Manju Bala, S…
134	436448	EPI_ISL_436448	hCoV-19/India/NCDC-4138/2020	Asia / India / Delhi	Delhi	2020-04-12	National Centre for Disease control (NCDC)	NCDC/CSIR-IGIB	Pramod Kumar#, Rajesh Pandey#, Pooja Sharma, Mahesh S Dhar, Vivekanand A, Bharathram Uppili, Himanshu Vashisht, Saruchi Wadhwa, Nishu Tyagi, Uma Sharma, Priyanka Singh, Hemlata Lall, Meena Datta, Poonam Gupta, Nidhi Saini, Aarti Tewari, Bibhash Nandi, Dhirendra Kumar, Satyabrata Bag, Varun Jaiswal, Hema Gogia, Preeti Madan, Simrita Singh, Prateek Singh, Debasis Dash, Mitali Mukerji, Manju Bala, S…
135	436449	EPI_ISL_436449	hCoV-19/India/NCDC-4155/2020	Asia / India / Bihar	Bihar	2020-04-12	National Centre for Disease control (NCDC)	NCDC/CSIR-IGIB	Pramod Kumar#, Rajesh Pandey#, Pooja Sharma, Mahesh S Dhar, Vivekanand A, Bharathram Uppili, Himanshu Vashisht, Saruchi Wadhwa, Nishu Tyagi, Uma Sharma, Priyanka Singh, Hemlata Lall, Meena Datta, Poonam Gupta, Nidhi Saini, Aarti Tewari, Bibhash Nandi, Dhirendra Kumar, Satyabrata Bag, Varun Jaiswal, Hema Gogia, Preeti Madan, Simrita Singh, Prateek Singh, Debasis Dash, Mitali Mukerji, Manju Bala, S…
136	436450	EPI_ISL_436450	hCoV-19/India/NCDC-4189/2020	Asia / India / Delhi	Delhi	2020-04-13	National Centre for Disease control (NCDC)	NCDC/CSIR-IGIB	Pramod Kumar#, Rajesh Pandey#, Pooja Sharma, Mahesh S Dhar, Vivekanand A, Bharathram Uppili, Himanshu Vashisht, Saruchi Wadhwa, Nishu Tyagi, Uma Sharma, Priyanka Singh, Hemlata Lall, Meena Datta, Poonam Gupta, Nidhi Saini, Aarti Tewari, Bibhash Nandi, Dhirendra Kumar, Satyabrata Bag, Varun Jaiswal, Hema Gogia, Preeti Madan, Simrita Singh, Prateek Singh, Debasis Dash, Mitali Mukerji, Manju Bala, S…
137	436451	EPI_ISL_436451	hCoV-19/India/NCDC-4205/2020	Asia / India / Delhi	Delhi	2020-04-13	National Centre for Disease control (NCDC)	NCDC/CSIR-IGIB	Pramod Kumar#, Rajesh Pandey#, Pooja Sharma, Mahesh S Dhar, Vivekanand A, Bharathram Uppili, Himanshu Vashisht, Saruchi Wadhwa, Nishu Tyagi, Uma Sharma, Priyanka Singh, Hemlata Lall, Meena Datta, Poonam Gupta, Nidhi Saini, Aarti Tewari, Bibhash Nandi, Dhirendra Kumar, Satyabrata Bag, Varun Jaiswal, Hema Gogia, Preeti Madan, Simrita Singh, Prateek Singh, Debasis Dash, Mitali Mukerji, Manju Bala, S…
138	436452	EPI_ISL_436452	hCoV-19/India/NCDC-4208/2020	Asia / India / Delhi	Delhi	2020-04-14	National Centre for Disease control (NCDC)	NCDC/CSIR-IGIB	Pramod Kumar#, Rajesh Pandey#, Pooja Sharma, Mahesh S Dhar, Vivekanand A, Bharathram Uppili, Himanshu Vashisht, Saruchi Wadhwa, Nishu Tyagi, Uma Sharma, Priyanka Singh, Hemlata Lall, Meena Datta, Poonam Gupta, Nidhi Saini, Aarti Tewari, Bibhash Nandi, Dhirendra Kumar, Satyabrata Bag, Varun Jaiswal, Hema Gogia, Preeti Madan, Simrita Singh, Prateek Singh, Debasis Dash, Mitali Mukerji, Manju Bala, S…
139	436453	EPI_ISL_436453	hCoV-19/India/NCDC-4444/2020	Asia / India / Madhya Pradesh	Madhya Pradesh	2020-04-16	National Centre for Disease control (NCDC)	NCDC/CSIR-IGIB	Pramod Kumar#, Rajesh Pandey#, Pooja Sharma, Mahesh S Dhar, Vivekanand A, Bharathram Uppili, Himanshu Vashisht, Saruchi Wadhwa, Nishu Tyagi, Uma Sharma, Priyanka Singh, Hemlata Lall, Meena Datta, Poonam Gupta, Nidhi Saini, Aarti Tewari, Bibhash Nandi, Dhirendra Kumar, Satyabrata Bag, Varun Jaiswal, Hema Gogia, Preeti Madan, Simrita Singh, Prateek Singh, Debasis Dash, Mitali Mukerji, Manju Bala, S…
140	436454	EPI_ISL_436454	hCoV-19/India/NCDC-4475/2020	Asia / India / Delhi	Delhi	2020-04-13	National Centre for Disease control (NCDC)	NCDC/CSIR-IGIB	Pramod Kumar#, Rajesh Pandey#, Pooja Sharma, Mahesh S Dhar, Vivekanand A, Bharathram Uppili, Himanshu Vashisht, Saruchi Wadhwa, Nishu Tyagi, Uma Sharma, Priyanka Singh, Hemlata Lall, Meena Datta, Poonam Gupta, Nidhi Saini, Aarti Tewari, Bibhash Nandi, Dhirendra Kumar, Satyabrata Bag, Varun Jaiswal, Hema Gogia, Preeti Madan, Simrita Singh, Prateek Singh, Debasis Dash, Mitali Mukerji, Manju Bala, S…
141	436455	EPI_ISL_436455	hCoV-19/India/NCDC-4476/2020	Asia / India / Delhi	Delhi	2020-04-13	National Centre for Disease control (NCDC)	NCDC/CSIR-IGIB	Pramod Kumar#, Rajesh Pandey#, Pooja Sharma, Mahesh S Dhar, Vivekanand A, Bharathram Uppili, Himanshu Vashisht, Saruchi Wadhwa, Nishu Tyagi, Uma Sharma, Priyanka Singh, Hemlata Lall, Meena Datta, Poonam Gupta, Nidhi Saini, Aarti Tewari, Bibhash Nandi, Dhirendra Kumar, Satyabrata Bag, Varun Jaiswal, Hema Gogia, Preeti Madan, Simrita Singh, Prateek Singh, Debasis Dash, Mitali Mukerji, Manju Bala, S…
142	436456	EPI_ISL_436456	hCoV-19/India/NCDC-4846/2020	Asia / India / Madhya Pradesh	Madhya Pradesh	2020-04-20	National Centre for Disease control (NCDC)	NCDC/CSIR-IGIB	Pramod Kumar#, Rajesh Pandey#, Pooja Sharma, Mahesh S Dhar, Vivekanand A, Bharathram Uppili, Himanshu Vashisht, Saruchi Wadhwa, Nishu Tyagi, Uma Sharma, Priyanka Singh, Hemlata Lall, Meena Datta, Poonam Gupta, Nidhi Saini, Aarti Tewari, Bibhash Nandi, Dhirendra Kumar, Satyabrata Bag, Varun Jaiswal, Hema Gogia, Preeti Madan, Simrita Singh, Prateek Singh, Debasis Dash, Mitali Mukerji, Manju Bala, S…
143	436457	EPI_ISL_436457	hCoV-19/India/NCDC-4859/2020	Asia / India / Madhya Pradesh	Madhya Pradesh	2020-04-20	National Centre for Disease control (NCDC)	NCDC/CSIR-IGIB	Pramod Kumar#, Rajesh Pandey#, Pooja Sharma, Mahesh S Dhar, Vivekanand A, Bharathram Uppili, Himanshu Vashisht, Saruchi Wadhwa, Nishu Tyagi, Uma Sharma, Priyanka Singh, Hemlata Lall, Meena Datta, Poonam Gupta, Nidhi Saini, Aarti Tewari, Bibhash Nandi, Dhirendra Kumar, Satyabrata Bag, Varun Jaiswal, Hema Gogia, Preeti Madan, Simrita Singh, Prateek Singh, Debasis Dash, Mitali Mukerji, Manju Bala, S…
144	436458	EPI_ISL_436458	hCoV-19/India/NCDC-4867/2020	Asia / India / Madhya Pradesh	Madhya Pradesh	2020-04-16	National Centre for Disease control (NCDC)	NCDC/CSIR-IGIB	Pramod Kumar#, Rajesh Pandey#, Pooja Sharma, Mahesh S Dhar, Vivekanand A, Bharathram Uppili, Himanshu Vashisht, Saruchi Wadhwa, Nishu Tyagi, Uma Sharma, Priyanka Singh, Hemlata Lall, Meena Datta, Poonam Gupta, Nidhi Saini, Aarti Tewari, Bibhash Nandi, Dhirendra Kumar, Satyabrata Bag, Varun Jaiswal, Hema Gogia, Preeti Madan, Simrita Singh, Prateek Singh, Debasis Dash, Mitali Mukerji, Manju Bala, S…
145	436459	EPI_ISL_436459	hCoV-19/India/NCDC-4874/2020	Asia / India / Madhya Pradesh	Madhya Pradesh	2020-04-20	National Centre for Disease control (NCDC)	NCDC/CSIR-IGIB	Pramod Kumar#, Rajesh Pandey#, Pooja Sharma, Mahesh S Dhar, Vivekanand A, Bharathram Uppili, Himanshu Vashisht, Saruchi Wadhwa, Nishu Tyagi, Uma Sharma, Priyanka Singh, Hemlata Lall, Meena Datta, Poonam Gupta, Nidhi Saini, Aarti Tewari, Bibhash Nandi, Dhirendra Kumar, Satyabrata Bag, Varun Jaiswal, Hema Gogia, Preeti Madan, Simrita Singh, Prateek Singh, Debasis Dash, Mitali Mukerji, Manju Bala, S…
146	436460	EPI_ISL_436460	hCoV-19/India/NCDC-4876/2020	Asia / India / Madhya Pradesh	Madhya Pradesh	2020-04-20	National Centre for Disease control (NCDC)	NCDC/CSIR-IGIB	Pramod Kumar#, Rajesh Pandey#, Pooja Sharma, Mahesh S Dhar, Vivekanand A, Bharathram Uppili, Himanshu Vashisht, Saruchi Wadhwa, Nishu Tyagi, Uma Sharma, Priyanka Singh, Hemlata Lall, Meena Datta, Poonam Gupta, Nidhi Saini, Aarti Tewari, Bibhash Nandi, Dhirendra Kumar, Satyabrata Bag, Varun Jaiswal, Hema Gogia, Preeti Madan, Simrita Singh, Prateek Singh, Debasis Dash, Mitali Mukerji, Manju Bala, S…
147	436461	EPI_ISL_436461	hCoV-19/India/NCDC-4877/2020	Asia / India / Madhya Pradesh	Madhya Pradesh	2020-04-20	National Centre for Disease control (NCDC)	NCDC/CSIR-IGIB	Pramod Kumar#, Rajesh Pandey#, Pooja Sharma, Mahesh S Dhar, Vivekanand A, Bharathram Uppili, Himanshu Vashisht, Saruchi Wadhwa, Nishu Tyagi, Uma Sharma, Priyanka Singh, Hemlata Lall, Meena Datta, Poonam Gupta, Nidhi Saini, Aarti Tewari, Bibhash Nandi, Dhirendra Kumar, Satyabrata Bag, Varun Jaiswal, Hema Gogia, Preeti Madan, Simrita Singh, Prateek Singh, Debasis Dash, Mitali Mukerji, Manju Bala, S…
148	436462	EPI_ISL_436462	hCoV-19/India/NCDC-4878/2020	Asia / India / Madhya Pradesh	Madhya Pradesh	2020-04-16	National Centre for Disease control (NCDC)	NCDC/CSIR-IGIB	Pramod Kumar#, Rajesh Pandey#, Pooja Sharma, Mahesh S Dhar, Vivekanand A, Bharathram Uppili, Himanshu Vashisht, Saruchi Wadhwa, Nishu Tyagi, Uma Sharma, Priyanka Singh, Hemlata Lall, Meena Datta, Poonam Gupta, Nidhi Saini, Aarti Tewari, Bibhash Nandi, Dhirendra Kumar, Satyabrata Bag, Varun Jaiswal, Hema Gogia, Preeti Madan, Simrita Singh, Prateek Singh, Debasis Dash, Mitali Mukerji, Manju Bala, S…
149	436463	EPI_ISL_436463	hCoV-19/India/NCDC-4879/2020	Asia / India / Madhya Pradesh	Madhya Pradesh	2020-04-16	National Centre for Disease control (NCDC)	NCDC/CSIR-IGIB	Pramod Kumar#, Rajesh Pandey#, Pooja Sharma, Mahesh S Dhar, Vivekanand A, Bharathram Uppili, Himanshu Vashisht, Saruchi Wadhwa, Nishu Tyagi, Uma Sharma, Priyanka Singh, Hemlata Lall, Meena Datta, Poonam Gupta, Nidhi Saini, Aarti Tewari, Bibhash Nandi, Dhirendra Kumar, Satyabrata Bag, Varun Jaiswal, Hema Gogia, Preeti Madan, Simrita Singh, Prateek Singh, Debasis Dash, Mitali Mukerji, Manju Bala, S…
150	437438	EPI_ISL_437438	hCoV-19/India/GBRC10/2020	Asia / India / Gujarat / Surat	Gujarat	2020-04-24	Department of MicroBiology, Government Medical College, Surat	Gujarat Biotechnology Research Centre	Amit Kanani, Akanksha Verma, Nitin Savaliya, Raghawendra Kumar, Dinesh Kumar, Zuber Saiyed, Dipa Kinariwala, Disha Patel, Binita Aring, Neeta Khandelwal, Geeta Vaghela, Sonia Barve, Bhavesh Modi, Kairavi Joshi, Gaurishankar Shrimali, Nidhi Sood, Pranay Shah, R D Dixit, Snehal Bagatharia, Kamlesh J Upadhyay, Ramesh Pandit, Tejas Shah, Ankit Hinsu, Pritesh Sabara, Apurvasinh Puvar, Janvi Raval, Mon…
151	437440	EPI_ISL_437440	hCoV-19/India/GBRC12/2020	Asia / India / Gujarat / Surat	Gujarat	2020-04-26	Department of MicroBiology, Government Medical College, Surat	Gujarat Biotechnology Research Centre	Nitin Savaliya, Raghawendra Kumar, Dinesh Kumar, Zuber Saiyed, Dipa Kinariwala, Disha Patel, Binita Aring, Neeta Khandelwal, Geeta Vaghela, Sonia Barve, Bhavesh Modi, Kairavi Joshi, Gaurishankar Shrimali, Nidhi Sood, Pranay Shah, R D Dixit, Snehal Bagatharia, Kamlesh J Upadhyay, Ramesh Pandit, Tejas Shah, Ankit Hinsu, Pritesh Sabara, Apurvasinh Puvar, Janvi Raval, Monika Gandhi, Pinal Trivedi, Ma…
152	437441	EPI_ISL_437441	hCoV-19/India/GBRC13/2020	Asia / India / Gujarat / Surat	Gujarat	2020-04-26	Department of MicroBiology, Government Medical College, Surat	Gujarat Biotechnology Research Centre	Raghawendra Kumar, Dinesh Kumar, Zuber Saiyed, Dipa Kinariwala, Disha Patel, Binita Aring, Neeta Khandelwal, Geeta Vaghela, Sonia Barve, Bhavesh Modi, Kairavi Joshi, Gaurishankar Shrimali, Nidhi Sood, Pranay Shah, R D Dixit, Snehal Bagatharia, Kamlesh J Upadhyay, Ramesh Pandit, Tejas Shah, Ankit Hinsu, Pritesh Sabara, Apurvasinh Puvar, Janvi Raval, Monika Gandhi, Pinal Trivedi, Maharshi Pandya, A…
153	437442	EPI_ISL_437442	hCoV-19/India/GBRC14/2020	Asia / India / Gujarat / Surat	Gujarat	2020-04-27	Department of MicroBiology, Government Medical College, Surat	Gujarat Biotechnology Research Centre	Dinesh Kumar, Zuber Saiyed, Dipa Kinariwala, Disha Patel, Binita Aring, Neeta Khandelwal, Geeta Vaghela, Sonia Barve, Bhavesh Modi, Kairavi Joshi, Gaurishankar Shrimali, Nidhi Sood, Pranay Shah, R D Dixit, Snehal Bagatharia, Kamlesh J Upadhyay, Ramesh Pandit, Tejas Shah, Ankit Hinsu, Pritesh Sabara, Apurvasinh Puvar, Janvi Raval, Monika Gandhi, Pinal Trivedi, Maharshi Pandya, Amit Kanani, Akanksh…
154	437444	EPI_ISL_437444	hCoV-19/India/GBRC16/2020	Asia / India / Gujarat / Surat	Gujarat	2020-04-26	Department of MicroBiology, Government Medical College, Surat	Gujarat Biotechnology Research Centre	Dipa Kinariwala, Disha Patel, Binita Aring, Neeta Khandelwal, Geeta Vaghela, Sonia Barve, Bhavesh Modi, Kairavi Joshi, Gaurishankar Shrimali, Nidhi Sood, Pranay Shah, R D Dixit, Snehal Bagatharia, Kamlesh J Upadhyay, Ramesh Pandit, Tejas Shah, Ankit Hinsu, Pritesh Sabara, Apurvasinh Puvar, Janvi Raval, Monika Gandhi, Pinal Trivedi, Maharshi Pandya, Amit Kanani, Akanksha Verma, Nitin Savaliya, Rag…
155	437445	EPI_ISL_437445	hCoV-19/India/GBRC17a/2020	Asia / India / Gujarat / Ahmedabad	Gujarat	2020-04-26	B.J. Medical College and Civil hospital	Gujarat Biotechnology Research Centre	Disha Patel, Binita Aring, Neeta Khandelwal, Geeta Vaghela, Sonia Barve, Bhavesh Modi, Kairavi Joshi, Gaurishankar Shrimali, Nidhi Sood, Pranay Shah, R D Dixit, Snehal Bagatharia, Kamlesh J Upadhyay, Ramesh Pandit, Tejas Shah, Ankit Hinsu, Pritesh Sabara, Apurvasinh Puvar, Janvi Raval, Monika Gandhi, Pinal Trivedi, Maharshi Pandya, Amit Kanani, Akanksha Verma, Nitin Savaliya, Raghawendra Kumar, D…
156	437446	EPI_ISL_437446	hCoV-19/India/GBRC17b/2020	Asia / India / Gujarat / Ahmedabad	Gujarat	2020-04-26	B.J. Medical College and Civil hospital	Gujarat Biotechnology Research Centre	Binita Aring, Neeta Khandelwal, Geeta Vaghela, Sonia Barve, Bhavesh Modi, Kairavi Joshi, Gaurishankar Shrimali, Nidhi Sood, Pranay Shah, R D Dixit, Snehal Bagatharia, Kamlesh J Upadhyay, Ramesh Pandit, Tejas Shah, Ankit Hinsu, Pritesh Sabara, Apurvasinh Puvar, Janvi Raval, Monika Gandhi, Pinal Trivedi, Maharshi Pandya, Amit Kanani, Akanksha Verma, Nitin Savaliya, Raghawendra Kumar, Dinesh Kumar, …
157	437447	EPI_ISL_437447	hCoV-19/India/GBRC18/2020	Asia / India / Gujarat / Ahmedabad	Gujarat	2020-04-26	B.J. Medical College and Civil hospital	Gujarat Biotechnology Research Centre	Neeta Khandelwal, Geeta Vaghela, Sonia Barve, Bhavesh Modi, Kairavi Joshi, Gaurishankar Shrimali, Nidhi Sood, Pranay Shah, R D Dixit, Snehal Bagatharia, Kamlesh J Upadhyay, Ramesh Pandit, Tejas Shah, Ankit Hinsu, Pritesh Sabara, Apurvasinh Puvar, Janvi Raval, Monika Gandhi, Pinal Trivedi, Maharshi Pandya, Amit Kanani, Akanksha Verma, Nitin Savaliya, Raghawendra Kumar, Dinesh Kumar, Zuber Saiyed, …
158	437448	EPI_ISL_437448	hCoV-19/India/GBRC19/2020	Asia / India / Gujarat / Ahmedabad	Gujarat	2020-04-26	B.J. Medical College and Civil hospital	Gujarat Biotechnology Research Centre	Geeta Vaghela, Sonia Barve, Bhavesh Modi, Kairavi Joshi, Gaurishankar Shrimali, Nidhi Sood, Pranay Shah, R D Dixit, Snehal Bagatharia, Kamlesh J Upadhyay, Ramesh Pandit, Tejas Shah, Ankit Hinsu, Pritesh Sabara, Apurvasinh Puvar, Janvi Raval, Monika Gandhi, Pinal Trivedi, Maharshi Pandya, Amit Kanani, Akanksha Verma, Nitin Savaliya, Raghawendra Kumar, Dinesh Kumar, Zuber Saiyed, Dipa Kinariwala, D…
159	437449	EPI_ISL_437449	hCoV-19/India/GBRC20/2020	Asia / India / Gujarat / Ahmedabad	Gujarat	2020-04-26	B.J. Medical College and Civil hospital	Gujarat Biotechnology Research Centre	Sonia Barve, Bhavesh Modi, Kairavi Joshi, Gaurishankar Shrimali, Nidhi Sood, Pranay Shah, R D Dixit, Snehal Bagatharia, Kamlesh J Upadhyay, Ramesh Pandit, Tejas Shah, Ankit Hinsu, Pritesh Sabara, Apurvasinh Puvar, Janvi Raval, Monika Gandhi, Pinal Trivedi, Maharshi Pandya, Amit Kanani, Akanksha Verma, Nitin Savaliya, Raghawendra Kumar, Dinesh Kumar, Zuber Saiyed, Dipa Kinariwala, Disha Patel, Bin…
160	437450	EPI_ISL_437450	hCoV-19/India/GBRC21/2020	Asia / India / Gujarat / Ahmedabad	Gujarat	2020-04-26	B.J. Medical College and Civil hospital	Gujarat Biotechnology Research Centre	Bhavesh Modi, Kairavi Joshi, Gaurishankar Shrimali, Nidhi Sood, Pranay Shah, R D Dixit, Snehal Bagatharia, Kamlesh J Upadhyay, Ramesh Pandit, Tejas Shah, Ankit Hinsu, Pritesh Sabara, Apurvasinh Puvar, Janvi Raval, Monika Gandhi, Pinal Trivedi, Maharshi Pandya, Amit Kanani, Akanksha Verma, Nitin Savaliya, Raghawendra Kumar, Dinesh Kumar, Zuber Saiyed, Dipa Kinariwala, Disha Patel, Binita Aring, Ne…
161	437451	EPI_ISL_437451	hCoV-19/India/GBRC22/2020	Asia / India / Gujarat / Ahmedabad	Gujarat	2020-04-26	B.J. Medical College and Civil hospital	Gujarat Biotechnology Research Centre	Kairavi Joshi, Gaurishankar Shrimali, Nidhi Sood, Pranay Shah, R D Dixit, Snehal Bagatharia, Kamlesh J Upadhyay, Ramesh Pandit, Tejas Shah, Ankit Hinsu, Pritesh Sabara, Apurvasinh Puvar, Janvi Raval, Monika Gandhi, Pinal Trivedi, Maharshi Pandya, Amit Kanani, Akanksha Verma, Nitin Savaliya, Raghawendra Kumar, Dinesh Kumar, Zuber Saiyed, Dipa Kinariwala, Disha Patel, Binita Aring, Neeta Khandelwal…
162	437452	EPI_ISL_437452	hCoV-19/India/GBRC23/2020	Asia / India / Gujarat / Ahmedabad	Gujarat	2020-04-26	B.J. Medical College and Civil hospital	Gujarat Biotechnology Research Centre	Gaurishankar Shrimali, Nidhi Sood, Pranay Shah, R D Dixit, Snehal Bagatharia, Kamlesh J Upadhyay, Ramesh Pandit, Tejas Shah, Ankit Hinsu, Pritesh Sabara, Apurvasinh Puvar, Janvi Raval, Monika Gandhi, Pinal Trivedi, Maharshi Pandya, Amit Kanani, Akanksha Verma, Nitin Savaliya, Raghawendra Kumar, Dinesh Kumar, Zuber Saiyed, Dipa Kinariwala, Disha Patel, Binita Aring, Neeta Khandelwal, Geeta Vaghela…
163	437453	EPI_ISL_437453	hCoV-19/India/GBRC24a/2020	Asia / India / Gujarat / Ahmedabad	Gujarat	2020-04-26	B.J. Medical College and Civil hospital	Gujarat Biotechnology Research Centre	Nidhi Sood, Pranay Shah, R D Dixit, Snehal Bagatharia, Kamlesh J Upadhyay, Ramesh Pandit, Tejas Shah, Ankit Hinsu, Pritesh Sabara, Apurvasinh Puvar, Janvi Raval, Monika Gandhi, Pinal Trivedi, Maharshi Pandya, Amit Kanani, Akanksha Verma, Nitin Savaliya, Raghawendra Kumar, Dinesh Kumar, Zuber Saiyed, Dipa Kinariwala, Disha Patel, Binita Aring, Neeta Khandelwal, Geeta Vaghela, Sonia Barve, Bhavesh …
164	437454	EPI_ISL_437454	hCoV-19/India/GBRC24b/2020	Asia / India / Gujarat / Ahmedabad	Gujarat	2020-04-26	B.J. Medical College and Civil hospital	Gujarat Biotechnology Research Centre	Pranay Shah, R D Dixit, Snehal Bagatharia, Kamlesh J Upadhyay, Ramesh Pandit, Tejas Shah, Ankit Hinsu, Pritesh Sabara, Apurvasinh Puvar, Janvi Raval, Monika Gandhi, Pinal Trivedi, Maharshi Pandya, Amit Kanani, Akanksha Verma, Nitin Savaliya, Raghawendra Kumar, Dinesh Kumar, Zuber Saiyed, Dipa Kinariwala, Disha Patel, Binita Aring, Neeta Khandelwal, Geeta Vaghela, Sonia Barve, Bhavesh Modi, Kairav…
165	437539	EPI_ISL_437539	hCoV-19/India/S12/2020	Asia / India / West Bengal / East Medinipur	West Bengal	2020-04-06	ICMR-National Institute of Cholera and Enteric Diseases	National Institute of Biomedical Genomics	Arindam Maitra, Mamta Chawla Sarkar, Sreedhar Chinnaswamy, Hasina Banu, Ananya Chatterjee, Shanta Dutta, Saumitra Das
166	437626	EPI_ISL_437626	hCoV-19/India/GMC-KP1125/2020	Asia / India / Telangana / Hyderabad	Telangana	2020-03-24	Department of Microbiology,Gandhi Medical College and Hospital	Department of Veterinary Biotechnalogy, College of Veterinary Science, Rajendranagar, PV Narsimha Rao Telengana Veterinary University	Kalyani Putty, Muttineni Radhakrishna, Nagamani K, Thrilok Chander B, Raja Rao M, Ravikumar P, Sunitha P, Pankaj Singh D, Anand Kumar K, Amit A. Upadhyay, Steven Bosinger, Rama Amara
167	438138	EPI_ISL_438138	hCoV-19/India/GMC-RR1191/2020	Asia / India / Telangana / Hyderabad	Telangana	2020-03-25	Department of Microbiology,Gandhi Medical College and Hospital	Department of Microbiology, Gandhi Medical College and Hospital Secendrabad, Hyderbad, India	Raja Rao Mesipogu, Muttineni Radhakrishna, Nagamani K, Thrilok Chander B, Kalyani Putty, Ravikumar P, Sunitha P, Pankaj Singh D, Anand Kumar K, Amit A. Upadhyay, Steven Bosinger, Rama Amara
168	438139	EPI_ISL_438139	hCoV-19/India/GMC-RK1090/2020	Asia / India / Telangana / Hyderabad	Telangana	2020-03-25	Department of Microbiology,Gandhi Medical College and Hospital,Hyderabad	Virus Research Laboratory, Department of Zoology, Osmania University, Hyderabad, India	Muttineni Radhakrishna, Nagamani K, Thrilok Chander B, Raja Rao M, Kalyani Putty, Ravikumar P, Sunitha P, Pankaj Singh D, Anand Kumar K, Amit A. Upadhyay, Steven Bosinger, Rama Amara
169	444456	EPI_ISL_444456	hCoV-19/India/GBRC25/2020	Asia / India / Gujarat / Ahmedabad	Gujarat	2020-04-26	B.J. Medical College and Civil hospital	Gujarat Biotechnology Research Centre	R D Dixit, Snehal Bagatharia, Kamlesh J Upadhyay, Ramesh Pandit, Tejas Shah, Ankit Hinsu, Pritesh Sabara, Apurvasinh Puvar, Janvi Raval, Monika Gandhi, Pinal Trivedi, Maharshi Pandya, Amit Kanani, Akanksha Verma, Nitin Savaliya, Raghawendra Kumar, Dinesh Kumar, Zuber Saiyed, Dipa Kinariwala, Disha Patel, Binita Aring, Neeta Khandelwal, Geeta Vaghela, Sonia Barve, Bhavesh Modi, Kairavi Joshi, Gaur…
170	444457	EPI_ISL_444457	hCoV-19/India/GBRC26/2020	Asia / India / Gujarat / Ahmedabad	Gujarat	2020-04-26	B.J. Medical College and Civil hospital	Gujarat Biotechnology Research Centre	Snehal Bagatharia, Kamlesh J Upadhyay, Ramesh Pandit, Tejas Shah, Ankit Hinsu, Pritesh Sabara, Apurvasinh Puvar, Janvi Raval, Monika Gandhi, Pinal Trivedi, Maharshi Pandya, Amit Kanani, Akanksha Verma, Nitin Savaliya, Raghawendra Kumar, Dinesh Kumar, Zuber Saiyed, Dipa Kinariwala, Disha Patel, Binita Aring, Neeta Khandelwal, Geeta Vaghela, Sonia Barve, Bhavesh Modi, Kairavi Joshi, Gaurishankar Sh…
171	444458	EPI_ISL_444458	hCoV-19/India/GBRC27/2020	Asia / India / Gujarat / Ahmedabad	Gujarat	2020-04-26	B.J. Medical College and Civil hospital	Gujarat Biotechnology Research Centre	Kamlesh J Upadhyay, Ramesh Pandit, Tejas Shah, Ankit Hinsu, Pritesh Sabara, Apurvasinh Puvar, Janvi Raval, Monika Gandhi, Pinal Trivedi, Maharshi Pandya, Amit Kanani, Akanksha Verma, Nitin Savaliya, Raghawendra Kumar, Dinesh Kumar, Zuber Saiyed, Dipa Kinariwala, Disha Patel, Binita Aring, Neeta Khandelwal, Geeta Vaghela, Sonia Barve, Bhavesh Modi, Kairavi Joshi, Gaurishankar Shrimali, Nidhi Sood,…
172	444459	EPI_ISL_444459	hCoV-19/India/GBRC28/2020	Asia / India / Gujarat / Ahmedabad	Gujarat	2020-04-30	B.J. Medical College and Civil hospital	Gujarat Biotechnology Research Centre	Ramesh Pandit, Tejas Shah, Ankit Hinsu, Pritesh Sabara, Apurvasinh Puvar, Janvi Raval, Monika Gandhi, Pinal Trivedi, Maharshi Pandya, Amit Kanani, Akanksha Verma, Nitin Savaliya, Raghawendra Kumar, Dinesh Kumar, Zuber Saiyed, Dipa Kinariwala, Disha Patel, Binita Aring, Neeta Khandelwal, Geeta Vaghela, Sonia Barve, Bhavesh Modi, Kairavi Joshi, Gaurishankar Shrimali, Nidhi Sood, Pranay Shah, R D Di…
173	444460	EPI_ISL_444460	hCoV-19/India/GBRC29/2020	Asia / India / Gujarat / Ahmedabad	Gujarat	2020-04-30	B.J. Medical College and Civil hospital	Gujarat Biotechnology Research Centre	Tejas Shah, Ankit Hinsu, Pritesh Sabara, Apurvasinh Puvar, Janvi Raval, Monika Gandhi, Pinal Trivedi, Maharshi Pandya, Amit Kanani, Akanksha Verma, Nitin Savaliya, Raghawendra Kumar, Dinesh Kumar, Zuber Saiyed, Dipa Kinariwala, Disha Patel, Binita Aring, Neeta Khandelwal, Geeta Vaghela, Sonia Barve, Bhavesh Modi, Kairavi Joshi, Gaurishankar Shrimali, Nidhi Sood, Pranay Shah, R D Dixit, Snehal Bag…
174	444461	EPI_ISL_444461	hCoV-19/India/GBRC30/2020	Asia / India / Gujarat / Ahmedabad	Gujarat	2020-04-29	B.J. Medical College and Civil hospital	Gujarat Biotechnology Research Centre	Ankit Hinsu, Pritesh Sabara, Apurvasinh Puvar, Janvi Raval, Monika Gandhi, Pinal Trivedi, Maharshi Pandya, Amit Kanani, Akanksha Verma, Nitin Savaliya, Raghawendra Kumar, Dinesh Kumar, Zuber Saiyed, Dipa Kinariwala, Disha Patel, Binita Aring, Neeta Khandelwal, Geeta Vaghela, Sonia Barve, Bhavesh Modi, Kairavi Joshi, Gaurishankar Shrimali, Nidhi Sood, Pranay Shah, R D Dixit, Snehal Bagatharia, Kam…
175	444462	EPI_ISL_444462	hCoV-19/India/GBRC31/2020	Asia / India / Gujarat / Ahmedabad	Gujarat	2020-04-29	B.J. Medical College and Civil hospital	Gujarat Biotechnology Research Centre	Pritesh Sabara, Apurvasinh Puvar, Janvi Raval, Monika Gandhi, Pinal Trivedi, Maharshi Pandya, Amit Kanani, Akanksha Verma, Nitin Savaliya, Raghawendra Kumar, Dinesh Kumar, Zuber Saiyed, Dipa Kinariwala, Disha Patel, Binita Aring, Neeta Khandelwal, Geeta Vaghela, Sonia Barve, Bhavesh Modi, Kairavi Joshi, Gaurishankar Shrimali, Nidhi Sood, Pranay Shah, R D Dixit, Snehal Bagatharia, Kamlesh J Upadhy…
176	444463	EPI_ISL_444463	hCoV-19/India/GBRC32/2020	Asia / India / Gujarat / Ahmedabad	Gujarat	2020-04-29	B.J. Medical College and Civil hospital	Gujarat Biotechnology Research Centre	Apurvasinh Puvar, Janvi Raval, Monika Gandhi, Pinal Trivedi, Maharshi Pandya, Amit Kanani, Akanksha Verma, Nitin Savaliya, Raghawendra Kumar, Dinesh Kumar, Zuber Saiyed, Dipa Kinariwala, Disha Patel, Binita Aring, Neeta Khandelwal, Geeta Vaghela, Sonia Barve, Bhavesh Modi, Kairavi Joshi, Gaurishankar Shrimali, Nidhi Sood, Pranay Shah, R D Dixit, Snehal Bagatharia, Kamlesh J Upadhyay, Ramesh Pandi…
177	444464	EPI_ISL_444464	hCoV-19/India/GBRC33/2020	Asia / India / Gujarat / Ahmedabad	Gujarat	2020-04-29	B.J. Medical College and Civil hospital	Gujarat Biotechnology Research Centre	Janvi Raval, Monika Gandhi, Pinal Trivedi, Maharshi Pandya, Amit Kanani, Akanksha Verma, Nitin Savaliya, Raghawendra Kumar, Dinesh Kumar, Zuber Saiyed, Dipa Kinariwala, Disha Patel, Binita Aring, Neeta Khandelwal, Geeta Vaghela, Sonia Barve, Bhavesh Modi, Kairavi Joshi, Gaurishankar Shrimali, Nidhi Sood, Pranay Shah, R D Dixit, Snehal Bagatharia, Kamlesh J Upadhyay, Ramesh Pandit, Tejas Shah, Ank…
178	444465	EPI_ISL_444465	hCoV-19/India/GBRC34/2020	Asia / India / Gujarat / Ahmedabad	Gujarat	2020-04-29	B.J. Medical College and Civil hospital	Gujarat Biotechnology Research Centre	Monika Gandhi, Pinal Trivedi, Maharshi Pandya, Amit Kanani, Akanksha Verma, Nitin Savaliya, Raghawendra Kumar, Dinesh Kumar, Zuber Saiyed, Dipa Kinariwala, Disha Patel, Binita Aring, Neeta Khandelwal, Geeta Vaghela, Sonia Barve, Bhavesh Modi, Kairavi Joshi, Gaurishankar Shrimali, Nidhi Sood, Pranay Shah, R D Dixit, Snehal Bagatharia, Kamlesh J Upadhyay, Ramesh Pandit, Tejas Shah, Ankit Hinsu, Pri…
179	444466	EPI_ISL_444466	hCoV-19/India/GBRC35/2020	Asia / India / Gujarat / Ahmedabad	Gujarat	2020-04-29	B.J. Medical College and Civil hospital	Gujarat Biotechnology Research Centre	Pinal Trivedi, Maharshi Pandya, Amit Kanani, Akanksha Verma, Nitin Savaliya, Raghawendra Kumar, Dinesh Kumar, Zuber Saiyed, Dipa Kinariwala, Disha Patel, Binita Aring, Neeta Khandelwal, Geeta Vaghela, Sonia Barve, Bhavesh Modi, Kairavi Joshi, Gaurishankar Shrimali, Nidhi Sood, Pranay Shah, R D Dixit, Snehal Bagatharia, Kamlesh J Upadhyay, Ramesh Pandit, Tejas Shah, Ankit Hinsu, Pritesh Sabara, Ap…
180	444467	EPI_ISL_444467	hCoV-19/India/GBRC36/2020	Asia / India / Gujarat / Ahmedabad	Gujarat	2020-04-29	B.J. Medical College and Civil hospital	Gujarat Biotechnology Research Centre	Maharshi Pandya, Amit Kanani, Akanksha Verma, Nitin Savaliya, Raghawendra Kumar, Dinesh Kumar, Zuber Saiyed, Dipa Kinariwala, Disha Patel, Binita Aring, Neeta Khandelwal, Geeta Vaghela, Sonia Barve, Bhavesh Modi, Kairavi Joshi, Gaurishankar Shrimali, Nidhi Sood, Pranay Shah, R D Dixit, Snehal Bagatharia, Kamlesh J Upadhyay, Ramesh Pandit, Tejas Shah, Ankit Hinsu, Pritesh Sabara, Apurvasinh Puvar,…
181	444468	EPI_ISL_444468	hCoV-19/India/GBRC37/2020	Asia / India / Gujarat / Ahmedabad	Gujarat	2020-04-29	B.J. Medical College and Civil hospital	Gujarat Biotechnology Research Centre	Amit Kanani, Akanksha Verma, Nitin Savaliya, Raghawendra Kumar, Dinesh Kumar, Zuber Saiyed, Dipa Kinariwala, Disha Patel, Binita Aring, Neeta Khandelwal, Geeta Vaghela, Sonia Barve, Bhavesh Modi, Kairavi Joshi, Gaurishankar Shrimali, Nidhi Sood, Pranay Shah, R D Dixit, Snehal Bagatharia, Kamlesh J Upadhyay, Ramesh Pandit, Tejas Shah, Ankit Hinsu, Pritesh Sabara, Apurvasinh Puvar, Janvi Raval, Mon…
182	444469	EPI_ISL_444469	hCoV-19/India/GBRC38/2020	Asia / India / Gujarat / Ahmedabad	Gujarat	2020-04-29	B.J. Medical College and Civil hospital	Gujarat Biotechnology Research Centre	Akanksha Verma, Nitin Savaliya, Raghawendra Kumar, Dinesh Kumar, Zuber Saiyed, Dipa Kinariwala, Disha Patel, Binita Aring, Neeta Khandelwal, Geeta Vaghela, Sonia Barve, Bhavesh Modi, Kairavi Joshi, Gaurishankar Shrimali, Nidhi Sood, Pranay Shah, R D Dixit, Snehal Bagatharia, Kamlesh J Upadhyay, Ramesh Pandit, Tejas Shah, Ankit Hinsu, Pritesh Sabara, Apurvasinh Puvar, Janvi Raval, Monika Gandhi, P…
183	444470	EPI_ISL_444470	hCoV-19/India/GBRC39/2020	Asia / India / Gujarat / Ahmedabad	Gujarat	2020-04-29	B.J. Medical College and Civil hospital	Gujarat Biotechnology Research Centre	Nitin Savaliya, Raghawendra Kumar, Dinesh Kumar, Zuber Saiyed, Dipa Kinariwala, Disha Patel, Binita Aring, Neeta Khandelwal, Geeta Vaghela, Sonia Barve, Bhavesh Modi, Kairavi Joshi, Gaurishankar Shrimali, Nidhi Sood, Pranay Shah, R D Dixit, Snehal Bagatharia, Kamlesh J Upadhyay, Ramesh Pandit, Tejas Shah, Ankit Hinsu, Pritesh Sabara, Apurvasinh Puvar, Janvi Raval, Monika Gandhi, Pinal Trivedi, Ma…
184	444471	EPI_ISL_444471	hCoV-19/India/GBRC40/2020	Asia / India / Gujarat / Ahmedabad	Gujarat	2020-04-29	B.J. Medical College and Civil hospital	Gujarat Biotechnology Research Centre	Raghawendra Kumar, Dinesh Kumar, Zuber Saiyed, Dipa Kinariwala, Disha Patel, Binita Aring, Neeta Khandelwal, Geeta Vaghela, Sonia Barve, Bhavesh Modi, Kairavi Joshi, Gaurishankar Shrimali, Nidhi Sood, Pranay Shah, R D Dixit, Snehal Bagatharia, Kamlesh J Upadhyay, Ramesh Pandit, Tejas Shah, Ankit Hinsu, Pritesh Sabara, Apurvasinh Puvar, Janvi Raval, Monika Gandhi, Pinal Trivedi, Maharshi Pandya, A…
185	444472	EPI_ISL_444472	hCoV-19/India/GBRC41/2020	Asia / India / Gujarat / Ahmedabad	Gujarat	2020-04-29	B.J. Medical College and Civil hospital	Gujarat Biotechnology Research Centre	Dinesh Kumar, Zuber Saiyed, Dipa Kinariwala, Disha Patel, Binita Aring, Neeta Khandelwal, Geeta Vaghela, Sonia Barve, Bhavesh Modi, Kairavi Joshi, Gaurishankar Shrimali, Nidhi Sood, Pranay Shah, R D Dixit, Snehal Bagatharia, Kamlesh J Upadhyay, Ramesh Pandit, Tejas Shah, Ankit Hinsu, Pritesh Sabara, Apurvasinh Puvar, Janvi Raval, Monika Gandhi, Pinal Trivedi, Maharshi Pandya, Amit Kanani, Akanksh…
186	444473	EPI_ISL_444473	hCoV-19/India/GBRC42/2020	Asia / India / Gujarat / Ahmedabad	Gujarat	2020-04-29	B.J. Medical College and Civil hospital	Gujarat Biotechnology Research Centre	Zuber Saiyed, Dipa Kinariwala, Disha Patel, Binita Aring, Neeta Khandelwal, Geeta Vaghela, Sonia Barve, Bhavesh Modi, Kairavi Joshi, Gaurishankar Shrimali, Nidhi Sood, Pranay Shah, R D Dixit, Snehal Bagatharia, Kamlesh J Upadhyay, Ramesh Pandit, Tejas Shah, Ankit Hinsu, Pritesh Sabara, Apurvasinh Puvar, Janvi Raval, Monika Gandhi, Pinal Trivedi, Maharshi Pandya, Amit Kanani, Akanksha Verma, Nitin…
187	444474	EPI_ISL_444474	hCoV-19/India/GBRC43/2020	Asia / India / Gujarat / Ahmedabad	Gujarat	2020-04-29	B.J. Medical College and Civil hospital	Gujarat Biotechnology Research Centre	Dipa Kinariwala, Disha Patel, Binita Aring, Neeta Khandelwal, Geeta Vaghela, Sonia Barve, Bhavesh Modi, Kairavi Joshi, Gaurishankar Shrimali, Nidhi Sood, Pranay Shah, R D Dixit, Snehal Bagatharia, Kamlesh J Upadhyay, Ramesh Pandit, Tejas Shah, Ankit Hinsu, Pritesh Sabara, Apurvasinh Puvar, Janvi Raval, Monika Gandhi, Pinal Trivedi, Maharshi Pandya, Amit Kanani, Akanksha Verma, Nitin Savaliya, Rag…
188	444475	EPI_ISL_444475	hCoV-19/India/GBRC44/2020	Asia / India / Gujarat / Ahmedabad	Gujarat	2020-04-29	B.J. Medical College and Civil hospital	Gujarat Biotechnology Research Centre	Disha Patel, Binita Aring, Neeta Khandelwal, Geeta Vaghela, Sonia Barve, Bhavesh Modi, Kairavi Joshi, Gaurishankar Shrimali, Nidhi Sood, Pranay Shah, R D Dixit, Snehal Bagatharia, Kamlesh J Upadhyay, Ramesh Pandit, Tejas Shah, Ankit Hinsu, Pritesh Sabara, Apurvasinh Puvar, Janvi Raval, Monika Gandhi, Pinal Trivedi, Maharshi Pandya, Amit Kanani, Akanksha Verma, Nitin Savaliya, Raghawendra Kumar, D…
189	444476	EPI_ISL_444476	hCoV-19/India/GBRC45/2020	Asia / India / Gujarat / Ahmedabad	Gujarat	2020-04-29	B.J. Medical College and Civil hospital	Gujarat Biotechnology Research Centre	Binita Aring, Neeta Khandelwal, Geeta Vaghela, Sonia Barve, Bhavesh Modi, Kairavi Joshi, Gaurishankar Shrimali, Nidhi Sood, Pranay Shah, R D Dixit, Snehal Bagatharia, Kamlesh J Upadhyay, Ramesh Pandit, Tejas Shah, Ankit Hinsu, Pritesh Sabara, Apurvasinh Puvar, Janvi Raval, Monika Gandhi, Pinal Trivedi, Maharshi Pandya, Amit Kanani, Akanksha Verma, Nitin Savaliya, Raghawendra Kumar, Dinesh Kumar, …
190	444477	EPI_ISL_444477	hCoV-19/India/GBRC46/2020	Asia / India / Gujarat / Ahmedabad	Gujarat	2020-04-29	B.J. Medical College and Civil hospital	Gujarat Biotechnology Research Centre	Neeta Khandelwal, Geeta Vaghela, Sonia Barve, Bhavesh Modi, Kairavi Joshi, Gaurishankar Shrimali, Nidhi Sood, Pranay Shah, R D Dixit, Snehal Bagatharia, Kamlesh J Upadhyay, Ramesh Pandit, Tejas Shah, Ankit Hinsu, Pritesh Sabara, Apurvasinh Puvar, Janvi Raval, Monika Gandhi, Pinal Trivedi, Maharshi Pandya, Amit Kanani, Akanksha Verma, Nitin Savaliya, Raghawendra Kumar, Dinesh Kumar, Zuber Saiyed, …
191	444478	EPI_ISL_444478	hCoV-19/India/GBRC47/2020	Asia / India / Gujarat / Ahmedabad	Gujarat	2020-04-30	B.J. Medical College and Civil hospital	Gujarat Biotechnology Research Centre	Geeta Vaghela, Sonia Barve, Bhavesh Modi, Kairavi Joshi, Gaurishankar Shrimali, Nidhi Sood, Pranay Shah, R D Dixit, Snehal Bagatharia, Kamlesh J Upadhyay, Ramesh Pandit, Tejas Shah, Ankit Hinsu, Pritesh Sabara, Apurvasinh Puvar, Janvi Raval, Monika Gandhi, Pinal Trivedi, Maharshi Pandya, Amit Kanani, Akanksha Verma, Nitin Savaliya, Raghawendra Kumar, Dinesh Kumar, Zuber Saiyed, Dipa Kinariwala, D…
192	444479	EPI_ISL_444479	hCoV-19/India/GBRC48/2020	Asia / India / Gujarat / Ahmedabad	Gujarat	2020-04-29	B.J. Medical College and Civil hospital	Gujarat Biotechnology Research Centre	Sonia Barve, Bhavesh Modi, Kairavi Joshi, Gaurishankar Shrimali, Nidhi Sood, Pranay Shah, R D Dixit, Snehal Bagatharia, Kamlesh J Upadhyay, Ramesh Pandit, Tejas Shah, Ankit Hinsu, Pritesh Sabara, Apurvasinh Puvar, Janvi Raval, Monika Gandhi, Pinal Trivedi, Maharshi Pandya, Amit Kanani, Akanksha Verma, Nitin Savaliya, Raghawendra Kumar, Dinesh Kumar, Zuber Saiyed, Dipa Kinariwala, Disha Patel, Bin…
193	444480	EPI_ISL_444480	hCoV-19/India/GBRC49/2020	Asia / India / Gujarat / Ahmedabad	Gujarat	2020-04-30	B.J. Medical College and Civil hospital	Gujarat Biotechnology Research Centre	Bhavesh Modi, Kairavi Joshi, Gaurishankar Shrimali, Nidhi Sood, Pranay Shah, R D Dixit, Snehal Bagatharia, Kamlesh J Upadhyay, Ramesh Pandit, Tejas Shah, Ankit Hinsu, Pritesh Sabara, Apurvasinh Puvar, Janvi Raval, Monika Gandhi, Pinal Trivedi, Maharshi Pandya, Amit Kanani, Akanksha Verma, Nitin Savaliya, Raghawendra Kumar, Dinesh Kumar, Zuber Saiyed, Dipa Kinariwala, Disha Patel, Binita Aring, Ne…
194	444481	EPI_ISL_444481	hCoV-19/India/GBRC50/2020	Asia / India / Gujarat / Ahmedabad	Gujarat	2020-04-30	B.J. Medical College and Civil hospital	Gujarat Biotechnology Research Centre	Kairavi Joshi, Gaurishankar Shrimali, Nidhi Sood, Pranay Shah, R D Dixit, Snehal Bagatharia, Kamlesh J Upadhyay, Ramesh Pandit, Tejas Shah, Ankit Hinsu, Pritesh Sabara, Apurvasinh Puvar, Janvi Raval, Monika Gandhi, Pinal Trivedi, Maharshi Pandya, Amit Kanani, Akanksha Verma, Nitin Savaliya, Raghawendra Kumar, Dinesh Kumar, Zuber Saiyed, Dipa Kinariwala, Disha Patel, Binita Aring, Neeta Khandelwal…
195	444482	EPI_ISL_444482	hCoV-19/India/GBRC51/2020	Asia / India / Gujarat / Prantij	Gujarat	2020-05-02	Gujarat Biotechnology Research Centre	Gujarat Biotechnology Research Centre	Gaurishankar Shrimali, Nidhi Sood, Pranay Shah, R D Dixit, Snehal Bagatharia, Kamlesh J Upadhyay, Ramesh Pandit, Tejas Shah, Ankit Hinsu, Pritesh Sabara, Apurvasinh Puvar, Janvi Raval, Monika Gandhi, Pinal Trivedi, Maharshi Pandya, Amit Kanani, Akanksha Verma, Nitin Savaliya, Raghawendra Kumar, Dinesh Kumar, Zuber Saiyed, Dipa Kinariwala, Disha Patel, Binita Aring, Neeta Khandelwal, Geeta Vaghela…
196	444483	EPI_ISL_444483	hCoV-19/India/GBRC52/2020	Asia / India / Gujarat / Prantij	Gujarat	2020-05-02	Gujarat Biotechnology Research Centre	Gujarat Biotechnology Research Centre	Nidhi Sood, Pranay Shah, R D Dixit, Snehal Bagatharia, Kamlesh J Upadhyay, Ramesh Pandit, Tejas Shah, Ankit Hinsu, Pritesh Sabara, Apurvasinh Puvar, Janvi Raval, Monika Gandhi, Pinal Trivedi, Maharshi Pandya, Amit Kanani, Akanksha Verma, Nitin Savaliya, Raghawendra Kumar, Dinesh Kumar, Zuber Saiyed, Dipa Kinariwala, Disha Patel, Binita Aring, Neeta Khandelwal, Geeta Vaghela, Sonia Barve, Bhavesh …
197	444484	EPI_ISL_444484	hCoV-19/India/GBRC53/2020	Asia / India / Gujarat / Modasa	Gujarat	2020-05-04	Gujarat Biotechnology Research Centre	Gujarat Biotechnology Research Centre	Pranay Shah, R D Dixit, Snehal Bagatharia, Kamlesh J Upadhyay, Ramesh Pandit, Tejas Shah, Ankit Hinsu, Pritesh Sabara, Apurvasinh Puvar, Janvi Raval, Monika Gandhi, Pinal Trivedi, Maharshi Pandya, Amit Kanani, Akanksha Verma, Nitin Savaliya, Raghawendra Kumar, Dinesh Kumar, Zuber Saiyed, Dipa Kinariwala, Disha Patel, Binita Aring, Neeta Khandelwal, Geeta Vaghela, Sonia Barve, Bhavesh Modi, Kairav…
198	444485	EPI_ISL_444485	hCoV-19/India/GBRC54/2020	Asia / India / Gujarat / Modasa	Gujarat	2020-05-04	Gujarat Biotechnology Research Centre	Gujarat Biotechnology Research Centre	R D Dixit, Snehal Bagatharia, Kamlesh J Upadhyay, Ramesh Pandit, Tejas Shah, Ankit Hinsu, Pritesh Sabara, Apurvasinh Puvar, Janvi Raval, Monika Gandhi, Pinal Trivedi, Maharshi Pandya, Amit Kanani, Akanksha Verma, Nitin Savaliya, Raghawendra Kumar, Dinesh Kumar, Zuber Saiyed, Dipa Kinariwala, Disha Patel, Binita Aring, Neeta Khandelwal, Geeta Vaghela, Sonia Barve, Bhavesh Modi, Kairavi Joshi, Gaur…
199	444486	EPI_ISL_444486	hCoV-19/India/GBRC55/2020	Asia / India / Gujarat / Dhansura	Gujarat	2020-05-04	Gujarat Biotechnology Research Centre	Gujarat Biotechnology Research Centre	Snehal Bagatharia, Kamlesh J Upadhyay, Ramesh Pandit, Tejas Shah, Ankit Hinsu, Pritesh Sabara, Apurvasinh Puvar, Janvi Raval, Monika Gandhi, Pinal Trivedi, Maharshi Pandya, Amit Kanani, Akanksha Verma, Nitin Savaliya, Raghawendra Kumar, Dinesh Kumar, Zuber Saiyed, Dipa Kinariwala, Disha Patel, Binita Aring, Neeta Khandelwal, Geeta Vaghela, Sonia Barve, Bhavesh Modi, Kairavi Joshi, Gaurishankar Sh…
200	447030	EPI_ISL_447030	hCoV-19/India/GBRC56a/2020	Asia / India / Gujarat / Ahmedabad	Gujarat	2020-05-03	B.J. Medical College and Civil hospital	Gujarat Biotechnology Research Centre	Kamlesh J Upadhyay, Ramesh Pandit, Tejas Shah, Ankit Hinsu, Pritesh Sabara, Apurvasinh Puvar, Janvi Raval, Monika Gandhi, Pinal Trivedi, Maharshi Pandya, Amit Kanani, Akanksha Verma, Nitin Savaliya, Raghawendra Kumar, Dinesh Kumar, Zuber Saiyed, Dipa Kinariwala, Disha Patel, Binita Aring, Neeta Khandelwal, Geeta Vaghela, Sonia Barve, Bhavesh Modi, Kairavi Joshi, Gaurishankar Shrimali, Nidhi Sood,…
201	447031	EPI_ISL_447031	hCoV-19/India/GBRC56b/2020	Asia / India / Gujarat / Ahmedabad	Gujarat	2020-05-03	B.J. Medical College and Civil hospital	Gujarat Biotechnology Research Centre	Ramesh Pandit, Tejas Shah, Ankit Hinsu, Pritesh Sabara, Apurvasinh Puvar, Janvi Raval, Monika Gandhi, Pinal Trivedi, Maharshi Pandya, Amit Kanani, Akanksha Verma, Nitin Savaliya, Raghawendra Kumar, Dinesh Kumar, Zuber Saiyed, Dipa Kinariwala, Disha Patel, Binita Aring, Neeta Khandelwal, Geeta Vaghela, Sonia Barve, Bhavesh Modi, Kairavi Joshi, Gaurishankar Shrimali, Nidhi Sood, Pranay Shah, R D Di…
202	447032	EPI_ISL_447032	hCoV-19/India/GBRC57/2020	Asia / India / Gujarat / Ahmedabad	Gujarat	2020-05-03	B.J. Medical College and Civil hospital	Gujarat Biotechnology Research Centre	Tejas Shah, Ankit Hinsu, Pritesh Sabara, Apurvasinh Puvar, Janvi Raval, Monika Gandhi, Pinal Trivedi, Maharshi Pandya, Amit Kanani, Akanksha Verma, Nitin Savaliya, Raghawendra Kumar, Dinesh Kumar, Zuber Saiyed, Dipa Kinariwala, Disha Patel, Binita Aring, Neeta Khandelwal, Geeta Vaghela, Sonia Barve, Bhavesh Modi, Kairavi Joshi, Gaurishankar Shrimali, Nidhi Sood, Pranay Shah, R D Dixit, Snehal Bag…
203	447033	EPI_ISL_447033	hCoV-19/India/GBRC58/2020	Asia / India / Gujarat / Ahmedabad	Gujarat	2020-05-03	B.J. Medical College and Civil hospital	Gujarat Biotechnology Research Centre	Ankit Hinsu, Pritesh Sabara, Apurvasinh Puvar, Janvi Raval, Monika Gandhi, Pinal Trivedi, Maharshi Pandya, Amit Kanani, Akanksha Verma, Nitin Savaliya, Raghawendra Kumar, Dinesh Kumar, Zuber Saiyed, Dipa Kinariwala, Disha Patel, Binita Aring, Neeta Khandelwal, Geeta Vaghela, Sonia Barve, Bhavesh Modi, Kairavi Joshi, Gaurishankar Shrimali, Nidhi Sood, Pranay Shah, R D Dixit, Snehal Bagatharia, Kam…
204	447034	EPI_ISL_447034	hCoV-19/India/GBRC59/2020	Asia / India / Gujarat / Ahmedabad	Gujarat	2020-05-03	B.J. Medical College and Civil hospital	Gujarat Biotechnology Research Centre	Pritesh Sabara, Apurvasinh Puvar, Janvi Raval, Monika Gandhi, Pinal Trivedi, Maharshi Pandya, Amit Kanani, Akanksha Verma, Nitin Savaliya, Raghawendra Kumar, Dinesh Kumar, Zuber Saiyed, Dipa Kinariwala, Disha Patel, Binita Aring, Neeta Khandelwal, Geeta Vaghela, Sonia Barve, Bhavesh Modi, Kairavi Joshi, Gaurishankar Shrimali, Nidhi Sood, Pranay Shah, R D Dixit, Snehal Bagatharia, Kamlesh J Upadhy…
205	447035	EPI_ISL_447035	hCoV-19/India/GBRC60/2020	Asia / India / Gujarat / Ahmedabad	Gujarat	2020-05-03	B.J. Medical College and Civil hospital	Gujarat Biotechnology Research Centre	Apurvasinh Puvar, Janvi Raval, Monika Gandhi, Pinal Trivedi, Maharshi Pandya, Amit Kanani, Akanksha Verma, Nitin Savaliya, Raghawendra Kumar, Dinesh Kumar, Zuber Saiyed, Dipa Kinariwala, Disha Patel, Binita Aring, Neeta Khandelwal, Geeta Vaghela, Sonia Barve, Bhavesh Modi, Kairavi Joshi, Gaurishankar Shrimali, Nidhi Sood, Pranay Shah, R D Dixit, Snehal Bagatharia, Kamlesh J Upadhyay, Ramesh Pandi…
206	447036	EPI_ISL_447036	hCoV-19/India/GBRC61/2020	Asia / India / Gujarat / Ahmedabad	Gujarat	2020-05-03	B.J. Medical College and Civil hospital	Gujarat Biotechnology Research Centre	Janvi Raval, Monika Gandhi, Pinal Trivedi, Maharshi Pandya, Amit Kanani, Akanksha Verma, Nitin Savaliya, Raghawendra Kumar, Dinesh Kumar, Zuber Saiyed, Dipa Kinariwala, Disha Patel, Binita Aring, Neeta Khandelwal, Geeta Vaghela, Sonia Barve, Bhavesh Modi, Kairavi Joshi, Gaurishankar Shrimali, Nidhi Sood, Pranay Shah, R D Dixit, Snehal Bagatharia, Kamlesh J Upadhyay, Ramesh Pandit, Tejas Shah, Ank…
207	447037	EPI_ISL_447037	hCoV-19/India/GBRC62/2020	Asia / India / Gujarat / Ahmedabad	Gujarat	2020-05-03	B.J. Medical College and Civil hospital	Gujarat Biotechnology Research Centre	Monika Gandhi, Pinal Trivedi, Maharshi Pandya, Amit Kanani, Akanksha Verma, Nitin Savaliya, Raghawendra Kumar, Dinesh Kumar, Zuber Saiyed, Dipa Kinariwala, Disha Patel, Binita Aring, Neeta Khandelwal, Geeta Vaghela, Sonia Barve, Bhavesh Modi, Kairavi Joshi, Gaurishankar Shrimali, Nidhi Sood, Pranay Shah, R D Dixit, Snehal Bagatharia, Kamlesh J Upadhyay, Ramesh Pandit, Tejas Shah, Ankit Hinsu, Pri…
208	447038	EPI_ISL_447038	hCoV-19/India/GBRC63/2020	Asia / India / Gujarat / Ahmedabad	Gujarat	2020-05-03	B.J. Medical College and Civil hospital	Gujarat Biotechnology Research Centre	Pinal Trivedi, Maharshi Pandya, Amit Kanani, Akanksha Verma, Nitin Savaliya, Raghawendra Kumar, Dinesh Kumar, Zuber Saiyed, Dipa Kinariwala, Disha Patel, Binita Aring, Neeta Khandelwal, Geeta Vaghela, Sonia Barve, Bhavesh Modi, Kairavi Joshi, Gaurishankar Shrimali, Nidhi Sood, Pranay Shah, R D Dixit, Snehal Bagatharia, Kamlesh J Upadhyay, Ramesh Pandit, Tejas Shah, Ankit Hinsu, Pritesh Sabara, Ap…
209	447039	EPI_ISL_447039	hCoV-19/India/GBRC64/2020	Asia / India / Gujarat / Ahmedabad	Gujarat	2020-05-03	B.J. Medical College and Civil hospital	Gujarat Biotechnology Research Centre	Maharshi Pandya, Amit Kanani, Akanksha Verma, Nitin Savaliya, Raghawendra Kumar, Dinesh Kumar, Zuber Saiyed, Dipa Kinariwala, Disha Patel, Binita Aring, Neeta Khandelwal, Geeta Vaghela, Sonia Barve, Bhavesh Modi, Kairavi Joshi, Gaurishankar Shrimali, Nidhi Sood, Pranay Shah, R D Dixit, Snehal Bagatharia, Kamlesh J Upadhyay, Ramesh Pandit, Tejas Shah, Ankit Hinsu, Pritesh Sabara, Apurvasinh Puvar,…
210	447040	EPI_ISL_447040	hCoV-19/India/GBRC65a/2020	Asia / India / Gujarat / Ahmedabad	Gujarat	2020-05-03	B.J. Medical College and Civil hospital	Gujarat Biotechnology Research Centre	Amit Kanani, Akanksha Verma, Nitin Savaliya, Raghawendra Kumar, Dinesh Kumar, Zuber Saiyed, Dipa Kinariwala, Disha Patel, Binita Aring, Neeta Khandelwal, Geeta Vaghela, Sonia Barve, Bhavesh Modi, Kairavi Joshi, Gaurishankar Shrimali, Nidhi Sood, Pranay Shah, R D Dixit, Snehal Bagatharia, Kamlesh J Upadhyay, Ramesh Pandit, Tejas Shah, Ankit Hinsu, Pritesh Sabara, Apurvasinh Puvar, Janvi Raval, Mon…
211	447041	EPI_ISL_447041	hCoV-19/India/GBRC65b/2020	Asia / India / Gujarat / Ahmedabad	Gujarat	2020-05-03	B.J. Medical College and Civil hospital	Gujarat Biotechnology Research Centre	Akanksha Verma, Nitin Savaliya, Raghawendra Kumar, Dinesh Kumar, Zuber Saiyed, Dipa Kinariwala, Disha Patel, Binita Aring, Neeta Khandelwal, Geeta Vaghela, Sonia Barve, Bhavesh Modi, Kairavi Joshi, Gaurishankar Shrimali, Nidhi Sood, Pranay Shah, R D Dixit, Snehal Bagatharia, Kamlesh J Upadhyay, Ramesh Pandit, Tejas Shah, Ankit Hinsu, Pritesh Sabara, Apurvasinh Puvar, Janvi Raval, Monika Gandhi, P…
212	447042	EPI_ISL_447042	hCoV-19/India/GBRC66/2020	Asia / India / Gujarat / Ahmedabad	Gujarat	2020-05-03	B.J. Medical College and Civil hospital	Gujarat Biotechnology Research Centre	Nitin Savaliya, Raghawendra Kumar, Dinesh Kumar, Zuber Saiyed, Dipa Kinariwala, Disha Patel, Binita Aring, Neeta Khandelwal, Geeta Vaghela, Sonia Barve, Bhavesh Modi, Kairavi Joshi, Gaurishankar Shrimali, Nidhi Sood, Pranay Shah, R D Dixit, Snehal Bagatharia, Kamlesh J Upadhyay, Ramesh Pandit, Tejas Shah, Ankit Hinsu, Pritesh Sabara, Apurvasinh Puvar, Janvi Raval, Monika Gandhi, Pinal Trivedi, Ma…
213	447043	EPI_ISL_447043	hCoV-19/India/GBRC67a/2020	Asia / India / Gujarat / Ahmedabad	Gujarat	2020-05-03	B.J. Medical College and Civil hospital	Gujarat Biotechnology Research Centre	Raghawendra Kumar, Dinesh Kumar, Zuber Saiyed, Dipa Kinariwala, Disha Patel, Binita Aring, Neeta Khandelwal, Geeta Vaghela, Sonia Barve, Bhavesh Modi, Kairavi Joshi, Gaurishankar Shrimali, Nidhi Sood, Pranay Shah, R D Dixit, Snehal Bagatharia, Kamlesh J Upadhyay, Ramesh Pandit, Tejas Shah, Ankit Hinsu, Pritesh Sabara, Apurvasinh Puvar, Janvi Raval, Monika Gandhi, Pinal Trivedi, Maharshi Pandya, A…
214	447044	EPI_ISL_447044	hCoV-19/India/GBRC67b/2020	Asia / India / Gujarat / Ahmedabad	Gujarat	2020-05-03	B.J. Medical College and Civil hospital	Gujarat Biotechnology Research Centre	Dinesh Kumar, Zuber Saiyed, Dipa Kinariwala, Disha Patel, Binita Aring, Neeta Khandelwal, Geeta Vaghela, Sonia Barve, Bhavesh Modi, Kairavi Joshi, Gaurishankar Shrimali, Nidhi Sood, Pranay Shah, R D Dixit, Snehal Bagatharia, Kamlesh J Upadhyay, Ramesh Pandit, Tejas Shah, Ankit Hinsu, Pritesh Sabara, Apurvasinh Puvar, Janvi Raval, Monika Gandhi, Pinal Trivedi, Maharshi Pandya, Amit Kanani, Akanksh…
215	447045	EPI_ISL_447045	hCoV-19/India/GBRC68/2020	Asia / India / Gujarat / Ahmedabad	Gujarat	2020-05-03	B.J. Medical College and Civil hospital	Gujarat Biotechnology Research Centre	Zuber Saiyed, Dipa Kinariwala, Disha Patel, Binita Aring, Neeta Khandelwal, Geeta Vaghela, Sonia Barve, Bhavesh Modi, Kairavi Joshi, Gaurishankar Shrimali, Nidhi Sood, Pranay Shah, R D Dixit, Snehal Bagatharia, Kamlesh J Upadhyay, Ramesh Pandit, Tejas Shah, Ankit Hinsu, Pritesh Sabara, Apurvasinh Puvar, Janvi Raval, Monika Gandhi, Pinal Trivedi, Maharshi Pandya, Amit Kanani, Akanksha Verma, Nitin…
216	447046	EPI_ISL_447046	hCoV-19/India/GBRC69/2020	Asia / India / Gujarat / Ahmedabad	Gujarat	2020-05-04	B.J. Medical College and Civil hospital	Gujarat Biotechnology Research Centre	Dipa Kinariwala, Disha Patel, Binita Aring, Neeta Khandelwal, Geeta Vaghela, Sonia Barve, Bhavesh Modi, Kairavi Joshi, Gaurishankar Shrimali, Nidhi Sood, Pranay Shah, R D Dixit, Snehal Bagatharia, Kamlesh J Upadhyay, Ramesh Pandit, Tejas Shah, Ankit Hinsu, Pritesh Sabara, Apurvasinh Puvar, Janvi Raval, Monika Gandhi, Pinal Trivedi, Maharshi Pandya, Amit Kanani, Akanksha Verma, Nitin Savaliya, Rag…
217	447047	EPI_ISL_447047	hCoV-19/India/GBRC70/2020	Asia / India / Gujarat / Gandhinagar	Gujarat	2020-04-29	GMERS Medical College and Hospital, Gandhinagar	Gujarat Biotechnology Research Centre	Disha Patel, Binita Aring, Neeta Khandelwal, Geeta Vaghela, Sonia Barve, Bhavesh Modi, Kairavi Joshi, Gaurishankar Shrimali, Nidhi Sood, Pranay Shah, R D Dixit, Snehal Bagatharia, Kamlesh J Upadhyay, Ramesh Pandit, Tejas Shah, Ankit Hinsu, Pritesh Sabara, Apurvasinh Puvar, Janvi Raval, Monika Gandhi, Pinal Trivedi, Maharshi Pandya, Amit Kanani, Akanksha Verma, Nitin Savaliya, Raghawendra Kumar, D…
218	447048	EPI_ISL_447048	hCoV-19/India/GBRC71/2020	Asia / India / Gujarat / Gandhinagar	Gujarat	2020-04-27	GMERS Medical College and Hospital, Gandhinagar	Gujarat Biotechnology Research Centre	Binita Aring, Neeta Khandelwal, Geeta Vaghela, Sonia Barve, Bhavesh Modi, Kairavi Joshi, Gaurishankar Shrimali, Nidhi Sood, Pranay Shah, R D Dixit, Snehal Bagatharia, Kamlesh J Upadhyay, Ramesh Pandit, Tejas Shah, Ankit Hinsu, Pritesh Sabara, Apurvasinh Puvar, Janvi Raval, Monika Gandhi, Pinal Trivedi, Maharshi Pandya, Amit Kanani, Akanksha Verma, Nitin Savaliya, Raghawendra Kumar, Dinesh Kumar, …
219	447049	EPI_ISL_447049	hCoV-19/India/GBRC72a/2020	Asia / India / Gujarat / Gandhinagar	Gujarat	2020-04-29	GMERS Medical College and Hospital, Gandhinagar	Gujarat Biotechnology Research Centre	Neeta Khandelwal, Geeta Vaghela, Sonia Barve, Bhavesh Modi, Kairavi Joshi, Gaurishankar Shrimali, Nidhi Sood, Pranay Shah, R D Dixit, Snehal Bagatharia, Kamlesh J Upadhyay, Ramesh Pandit, Tejas Shah, Ankit Hinsu, Pritesh Sabara, Apurvasinh Puvar, Janvi Raval, Monika Gandhi, Pinal Trivedi, Maharshi Pandya, Amit Kanani, Akanksha Verma, Nitin Savaliya, Raghawendra Kumar, Dinesh Kumar, Zuber Saiyed, …
220	447050	EPI_ISL_447050	hCoV-19/India/GBRC72b/2020	Asia / India / Gujarat / Gandhinagar	Gujarat	2020-04-29	GMERS Medical College and Hospital, Gandhinagar	Gujarat Biotechnology Research Centre	Geeta Vaghela, Sonia Barve, Bhavesh Modi, Kairavi Joshi, Gaurishankar Shrimali, Nidhi Sood, Pranay Shah, R D Dixit, Snehal Bagatharia, Kamlesh J Upadhyay, Ramesh Pandit, Tejas Shah, Ankit Hinsu, Pritesh Sabara, Apurvasinh Puvar, Janvi Raval, Monika Gandhi, Pinal Trivedi, Maharshi Pandya, Amit Kanani, Akanksha Verma, Nitin Savaliya, Raghawendra Kumar, Dinesh Kumar, Zuber Saiyed, Dipa Kinariwala, D…
221	447051	EPI_ISL_447051	hCoV-19/India/GBRC73/2020	Asia / India / Gujarat / Gandhinagar	Gujarat	2020-04-29	GMERS Medical College and Hospital, Gandhinagar	Gujarat Biotechnology Research Centre	Sonia Barve, Bhavesh Modi, Kairavi Joshi, Gaurishankar Shrimali, Nidhi Sood, Pranay Shah, R D Dixit, Snehal Bagatharia, Kamlesh J Upadhyay, Ramesh Pandit, Tejas Shah, Ankit Hinsu, Pritesh Sabara, Apurvasinh Puvar, Janvi Raval, Monika Gandhi, Pinal Trivedi, Maharshi Pandya, Amit Kanani, Akanksha Verma, Nitin Savaliya, Raghawendra Kumar, Dinesh Kumar, Zuber Saiyed, Dipa Kinariwala, Disha Patel, Bin…
222	447052	EPI_ISL_447052	hCoV-19/India/GBRC74/2020	Asia / India / Gujarat / Gandhinagar	Gujarat	2020-05-02	GMERS Medical College and Hospital, Gandhinagar	Gujarat Biotechnology Research Centre	Bhavesh Modi, Kairavi Joshi, Gaurishankar Shrimali, Nidhi Sood, Pranay Shah, R D Dixit, Snehal Bagatharia, Kamlesh J Upadhyay, Ramesh Pandit, Tejas Shah, Ankit Hinsu, Pritesh Sabara, Apurvasinh Puvar, Janvi Raval, Monika Gandhi, Pinal Trivedi, Maharshi Pandya, Amit Kanani, Akanksha Verma, Nitin Savaliya, Raghawendra Kumar, Dinesh Kumar, Zuber Saiyed, Dipa Kinariwala, Disha Patel, Binita Aring, Ne…
223	447053	EPI_ISL_447053	hCoV-19/India/GBRC75/2020	Asia / India / Gujarat / Gandhinagar	Gujarat	2020-04-29	GMERS Medical College and Hospital, Gandhinagar	Gujarat Biotechnology Research Centre	Kairavi Joshi, Gaurishankar Shrimali, Nidhi Sood, Pranay Shah, R D Dixit, Snehal Bagatharia, Kamlesh J Upadhyay, Ramesh Pandit, Tejas Shah, Ankit Hinsu, Pritesh Sabara, Apurvasinh Puvar, Janvi Raval, Monika Gandhi, Pinal Trivedi, Maharshi Pandya, Amit Kanani, Akanksha Verma, Nitin Savaliya, Raghawendra Kumar, Dinesh Kumar, Zuber Saiyed, Dipa Kinariwala, Disha Patel, Binita Aring, Neeta Khandelwal…
224	447534	EPI_ISL_447534	hCoV-19/India/GBRC76/2020	Asia / India / Gujarat / Modasa	Gujarat	2020-05-05	Gujarat Biotechnology Research Centre	Gujarat Biotechnology Research Centre	Gaurishankar Shrimali, Nidhi Sood, Pranay Shah, R D Dixit, Snehal Bagatharia, Kamlesh J Upadhyay, Ramesh Pandit, Tejas Shah, Ankit Hinsu, Pritesh Sabara, Apurvasinh Puvar, Janvi Raval, Monika Gandhi, Pinal Trivedi, Maharshi Pandya, Amit Kanani, Akanksha Verma, Nitin Savaliya, Raghawendra Kumar, Dinesh Kumar, Zuber Saiyed, Dipa Kinariwala, Disha Patel, Binita Aring, Neeta Khandelwal, Geeta Vaghela…
225	447535	EPI_ISL_447535	hCoV-19/India/GBRC77/2020	Asia / India / Gujarat / Modasa	Gujarat	2020-05-05	Gujarat Biotechnology Research Centre	Gujarat Biotechnology Research Centre	Nidhi Sood, Pranay Shah, R D Dixit, Snehal Bagatharia, Kamlesh J Upadhyay, Ramesh Pandit, Tejas Shah, Ankit Hinsu, Pritesh Sabara, Apurvasinh Puvar, Janvi Raval, Monika Gandhi, Pinal Trivedi, Maharshi Pandya, Amit Kanani, Akanksha Verma, Nitin Savaliya, Raghawendra Kumar, Dinesh Kumar, Zuber Saiyed, Dipa Kinariwala, Disha Patel, Binita Aring, Neeta Khandelwal, Geeta Vaghela, Sonia Barve, Bhavesh …
226	447536	EPI_ISL_447536	hCoV-19/India/GBRC78a/2020	Asia / India / Gujarat / Modasa	Gujarat	2020-05-05	Gujarat Biotechnology Research Centre	Gujarat Biotechnology Research Centre	Pranay Shah, R D Dixit, Snehal Bagatharia, Kamlesh J Upadhyay, Ramesh Pandit, Tejas Shah, Ankit Hinsu, Pritesh Sabara, Apurvasinh Puvar, Janvi Raval, Monika Gandhi, Pinal Trivedi, Maharshi Pandya, Amit Kanani, Akanksha Verma, Nitin Savaliya, Raghawendra Kumar, Dinesh Kumar, Zuber Saiyed, Dipa Kinariwala, Disha Patel, Binita Aring, Neeta Khandelwal, Geeta Vaghela, Sonia Barve, Bhavesh Modi, Kairav…
227	447537	EPI_ISL_447537	hCoV-19/India/GBRC78b/2020	Asia / India / Gujarat / Modasa	Gujarat	2020-05-05	Gujarat Biotechnology Research Centre	Gujarat Biotechnology Research Centre	R D Dixit, Snehal Bagatharia, Kamlesh J Upadhyay, Ramesh Pandit, Tejas Shah, Ankit Hinsu, Pritesh Sabara, Apurvasinh Puvar, Janvi Raval, Monika Gandhi, Pinal Trivedi, Maharshi Pandya, Amit Kanani, Akanksha Verma, Nitin Savaliya, Raghawendra Kumar, Dinesh Kumar, Zuber Saiyed, Dipa Kinariwala, Disha Patel, Binita Aring, Neeta Khandelwal, Geeta Vaghela, Sonia Barve, Bhavesh Modi, Kairavi Joshi, Gaur…
228	447538	EPI_ISL_447538	hCoV-19/India/GBRC79a/2020	Asia / India / Gujarat / Modasa	Gujarat	2020-05-05	Gujarat Biotechnology Research Centre	Gujarat Biotechnology Research Centre	Snehal Bagatharia, Kamlesh J Upadhyay, Ramesh Pandit, Tejas Shah, Ankit Hinsu, Pritesh Sabara, Apurvasinh Puvar, Janvi Raval, Monika Gandhi, Pinal Trivedi, Maharshi Pandya, Amit Kanani, Akanksha Verma, Nitin Savaliya, Raghawendra Kumar, Dinesh Kumar, Zuber Saiyed, Dipa Kinariwala, Disha Patel, Binita Aring, Neeta Khandelwal, Geeta Vaghela, Sonia Barve, Bhavesh Modi, Kairavi Joshi, Gaurishankar Sh…
229	447539	EPI_ISL_447539	hCoV-19/India/GBRC79b/2020	Asia / India / Gujarat / Modasa	Gujarat	2020-05-05	Gujarat Biotechnology Research Centre	Gujarat Biotechnology Research Centre	Kamlesh J Upadhyay, Ramesh Pandit, Tejas Shah, Ankit Hinsu, Pritesh Sabara, Apurvasinh Puvar, Janvi Raval, Monika Gandhi, Pinal Trivedi, Maharshi Pandya, Amit Kanani, Akanksha Verma, Nitin Savaliya, Raghawendra Kumar, Dinesh Kumar, Zuber Saiyed, Dipa Kinariwala, Disha Patel, Binita Aring, Neeta Khandelwal, Geeta Vaghela, Sonia Barve, Bhavesh Modi, Kairavi Joshi, Gaurishankar Shrimali, Nidhi Sood,…
230	447540	EPI_ISL_447540	hCoV-19/India/GBRC81a/2020	Asia / India / Gujarat / Modasa	Gujarat	2020-05-05	Gujarat Biotechnology Research Centre	Gujarat Biotechnology Research Centre	Ramesh Pandit, Tejas Shah, Ankit Hinsu, Pritesh Sabara, Apurvasinh Puvar, Janvi Raval, Monika Gandhi, Pinal Trivedi, Maharshi Pandya, Amit Kanani, Akanksha Verma, Nitin Savaliya, Raghawendra Kumar, Dinesh Kumar, Zuber Saiyed, Dipa Kinariwala, Disha Patel, Binita Aring, Neeta Khandelwal, Geeta Vaghela, Sonia Barve, Bhavesh Modi, Kairavi Joshi, Gaurishankar Shrimali, Nidhi Sood, Pranay Shah, R D Di…
231	447541	EPI_ISL_447541	hCoV-19/India/GBRC81b/2020	Asia / India / Gujarat / Modasa	Gujarat	2020-05-05	Gujarat Biotechnology Research Centre	Gujarat Biotechnology Research Centre	Tejas Shah, Ankit Hinsu, Pritesh Sabara, Apurvasinh Puvar, Janvi Raval, Monika Gandhi, Pinal Trivedi, Maharshi Pandya, Amit Kanani, Akanksha Verma, Nitin Savaliya, Raghawendra Kumar, Dinesh Kumar, Zuber Saiyed, Dipa Kinariwala, Disha Patel, Binita Aring, Neeta Khandelwal, Geeta Vaghela, Sonia Barve, Bhavesh Modi, Kairavi Joshi, Gaurishankar Shrimali, Nidhi Sood, Pranay Shah, R D Dixit, Snehal Bag…
232	447542	EPI_ISL_447542	hCoV-19/India/GBRC82a/2020	Asia / India / Gujarat / Modasa	Gujarat	2020-05-05	Gujarat Biotechnology Research Centre	Gujarat Biotechnology Research Centre	Ankit Hinsu, Pritesh Sabara, Apurvasinh Puvar, Janvi Raval, Monika Gandhi, Pinal Trivedi, Maharshi Pandya, Amit Kanani, Akanksha Verma, Nitin Savaliya, Raghawendra Kumar, Dinesh Kumar, Zuber Saiyed, Dipa Kinariwala, Disha Patel, Binita Aring, Neeta Khandelwal, Geeta Vaghela, Sonia Barve, Bhavesh Modi, Kairavi Joshi, Gaurishankar Shrimali, Nidhi Sood, Pranay Shah, R D Dixit, Snehal Bagatharia, Kam…
233	447543	EPI_ISL_447543	hCoV-19/India/GBRC82b/2020	Asia / India / Gujarat / Modasa	Gujarat	2020-05-05	Gujarat Biotechnology Research Centre	Gujarat Biotechnology Research Centre	Pritesh Sabara, Apurvasinh Puvar, Janvi Raval, Monika Gandhi, Pinal Trivedi, Maharshi Pandya, Amit Kanani, Akanksha Verma, Nitin Savaliya, Raghawendra Kumar, Dinesh Kumar, Zuber Saiyed, Dipa Kinariwala, Disha Patel, Binita Aring, Neeta Khandelwal, Geeta Vaghela, Sonia Barve, Bhavesh Modi, Kairavi Joshi, Gaurishankar Shrimali, Nidhi Sood, Pranay Shah, R D Dixit, Snehal Bagatharia, Kamlesh J Upadhy…
234	447544	EPI_ISL_447544	hCoV-19/India/GBRC83/2020	Asia / India / Gujarat / Modasa	Gujarat	2020-05-05	Gujarat Biotechnology Research Centre	Gujarat Biotechnology Research Centre	Apurvasinh Puvar, Janvi Raval, Monika Gandhi, Pinal Trivedi, Maharshi Pandya, Amit Kanani, Akanksha Verma, Nitin Savaliya, Raghawendra Kumar, Dinesh Kumar, Zuber Saiyed, Dipa Kinariwala, Disha Patel, Binita Aring, Neeta Khandelwal, Geeta Vaghela, Sonia Barve, Bhavesh Modi, Kairavi Joshi, Gaurishankar Shrimali, Nidhi Sood, Pranay Shah, R D Dixit, Snehal Bagatharia, Kamlesh J Upadhyay, Ramesh Pandi…
235	447545	EPI_ISL_447545	hCoV-19/India/GBRC84/2020	Asia / India / Gujarat / Prantij	Gujarat	2020-05-05	Gujarat Biotechnology Research Centre	Gujarat Biotechnology Research Centre	Janvi Raval, Monika Gandhi, Pinal Trivedi, Maharshi Pandya, Amit Kanani, Akanksha Verma, Nitin Savaliya, Raghawendra Kumar, Dinesh Kumar, Zuber Saiyed, Dipa Kinariwala, Disha Patel, Binita Aring, Neeta Khandelwal, Geeta Vaghela, Sonia Barve, Bhavesh Modi, Kairavi Joshi, Gaurishankar Shrimali, Nidhi Sood, Pranay Shah, R D Dixit, Snehal Bagatharia, Kamlesh J Upadhyay, Ramesh Pandit, Tejas Shah, Ank…
236	447546	EPI_ISL_447546	hCoV-19/India/GBRC85/2020	Asia / India / Gujarat / Himatnagar	Gujarat	2020-05-05	Gujarat Biotechnology Research Centre	Gujarat Biotechnology Research Centre	Monika Gandhi, Pinal Trivedi, Maharshi Pandya, Amit Kanani, Akanksha Verma, Nitin Savaliya, Raghawendra Kumar, Dinesh Kumar, Zuber Saiyed, Dipa Kinariwala, Disha Patel, Binita Aring, Neeta Khandelwal, Geeta Vaghela, Sonia Barve, Bhavesh Modi, Kairavi Joshi, Gaurishankar Shrimali, Nidhi Sood, Pranay Shah, R D Dixit, Snehal Bagatharia, Kamlesh J Upadhyay, Ramesh Pandit, Tejas Shah, Ankit Hinsu, Pri…
237	447547	EPI_ISL_447547	hCoV-19/India/GBRC86/2020	Asia / India / Gujarat / Gandhinagar	Gujarat	2020-04-28	GMERS Medical College and Hospital, Gandhinagar	Gujarat Biotechnology Research Centre	Pinal Trivedi, Maharshi Pandya, Amit Kanani, Akanksha Verma, Nitin Savaliya, Raghawendra Kumar, Dinesh Kumar, Zuber Saiyed, Dipa Kinariwala, Disha Patel, Binita Aring, Neeta Khandelwal, Geeta Vaghela, Sonia Barve, Bhavesh Modi, Kairavi Joshi, Gaurishankar Shrimali, Nidhi Sood, Pranay Shah, R D Dixit, Snehal Bagatharia, Kamlesh J Upadhyay, Ramesh Pandit, Tejas Shah, Ankit Hinsu, Pritesh Sabara, Ap…
238	447548	EPI_ISL_447548	hCoV-19/India/GBRC87/2020	Asia / India / Gujarat / Dahegam	Gujarat	2020-04-28	GMERS Medical College and Hospital, Gandhinagar	Gujarat Biotechnology Research Centre	Maharshi Pandya, Amit Kanani, Akanksha Verma, Nitin Savaliya, Raghawendra Kumar, Dinesh Kumar, Zuber Saiyed, Dipa Kinariwala, Disha Patel, Binita Aring, Neeta Khandelwal, Geeta Vaghela, Sonia Barve, Bhavesh Modi, Kairavi Joshi, Gaurishankar Shrimali, Nidhi Sood, Pranay Shah, R D Dixit, Snehal Bagatharia, Kamlesh J Upadhyay, Ramesh Pandit, Tejas Shah, Ankit Hinsu, Pritesh Sabara, Apurvasinh Puvar,…
239	447549	EPI_ISL_447549	hCoV-19/India/GBRC88a/2020	Asia / India / Gujarat / Dahegam	Gujarat	2020-05-03	GMERS Medical College and Hospital, Gandhinagar	Gujarat Biotechnology Research Centre	Amit Kanani, Akanksha Verma, Nitin Savaliya, Raghawendra Kumar, Dinesh Kumar, Zuber Saiyed, Dipa Kinariwala, Disha Patel, Binita Aring, Neeta Khandelwal, Geeta Vaghela, Sonia Barve, Bhavesh Modi, Kairavi Joshi, Gaurishankar Shrimali, Nidhi Sood, Pranay Shah, R D Dixit, Snehal Bagatharia, Kamlesh J Upadhyay, Ramesh Pandit, Tejas Shah, Ankit Hinsu, Pritesh Sabara, Apurvasinh Puvar, Janvi Raval, Mon…
240	447550	EPI_ISL_447550	hCoV-19/India/GBRC88b/2020	Asia / India / Gujarat / Dahegam	Gujarat	2020-05-03	GMERS Medical College and Hospital, Gandhinagar	Gujarat Biotechnology Research Centre	Akanksha Verma, Nitin Savaliya, Raghawendra Kumar, Dinesh Kumar, Zuber Saiyed, Dipa Kinariwala, Disha Patel, Binita Aring, Neeta Khandelwal, Geeta Vaghela, Sonia Barve, Bhavesh Modi, Kairavi Joshi, Gaurishankar Shrimali, Nidhi Sood, Pranay Shah, R D Dixit, Snehal Bagatharia, Kamlesh J Upadhyay, Ramesh Pandit, Tejas Shah, Ankit Hinsu, Pritesh Sabara, Apurvasinh Puvar, Janvi Raval, Monika Gandhi, P…
241	447551	EPI_ISL_447551	hCoV-19/India/GBRC89/2020	Asia / India / Gujarat / Gandhinagar	Gujarat	2020-04-25	GMERS Medical College and Hospital, Gandhinagar	Gujarat Biotechnology Research Centre	Nitin Savaliya, Raghawendra Kumar, Dinesh Kumar, Zuber Saiyed, Dipa Kinariwala, Disha Patel, Binita Aring, Neeta Khandelwal, Geeta Vaghela, Sonia Barve, Bhavesh Modi, Kairavi Joshi, Gaurishankar Shrimali, Nidhi Sood, Pranay Shah, R D Dixit, Snehal Bagatharia, Kamlesh J Upadhyay, Ramesh Pandit, Tejas Shah, Ankit Hinsu, Pritesh Sabara, Apurvasinh Puvar, Janvi Raval, Monika Gandhi, Pinal Trivedi, Ma…
242	447552	EPI_ISL_447552	hCoV-19/India/GBRC90/2020	Asia / India / Gujarat / Gandhinagar	Gujarat	2020-05-02	GMERS Medical College and Hospital, Gandhinagar	Gujarat Biotechnology Research Centre	Raghawendra Kumar, Dinesh Kumar, Zuber Saiyed, Dipa Kinariwala, Disha Patel, Binita Aring, Neeta Khandelwal, Geeta Vaghela, Sonia Barve, Bhavesh Modi, Kairavi Joshi, Gaurishankar Shrimali, Nidhi Sood, Pranay Shah, R D Dixit, Snehal Bagatharia, Kamlesh J Upadhyay, Ramesh Pandit, Tejas Shah, Ankit Hinsu, Pritesh Sabara, Apurvasinh Puvar, Janvi Raval, Monika Gandhi, Pinal Trivedi, Maharshi Pandya, A…
243	447553	EPI_ISL_447553	hCoV-19/India/GBRC91/2020	Asia / India / Gujarat / Gandhinagar	Gujarat	2020-04-27	GMERS Medical College and Hospital, Gandhinagar	Gujarat Biotechnology Research Centre	Dinesh Kumar, Zuber Saiyed, Dipa Kinariwala, Disha Patel, Binita Aring, Neeta Khandelwal, Geeta Vaghela, Sonia Barve, Bhavesh Modi, Kairavi Joshi, Gaurishankar Shrimali, Nidhi Sood, Pranay Shah, R D Dixit, Snehal Bagatharia, Kamlesh J Upadhyay, Ramesh Pandit, Tejas Shah, Ankit Hinsu, Pritesh Sabara, Apurvasinh Puvar, Janvi Raval, Monika Gandhi, Pinal Trivedi, Maharshi Pandya, Amit Kanani, Akanksh…
244	447554	EPI_ISL_447554	hCoV-19/India/GBRC92/2020	Asia / India / Gujarat / Gandhinagar	Gujarat	2020-04-26	GMERS Medical College and Hospital, Gandhinagar	Gujarat Biotechnology Research Centre	Zuber Saiyed, Dipa Kinariwala, Disha Patel, Binita Aring, Neeta Khandelwal, Geeta Vaghela, Sonia Barve, Bhavesh Modi, Kairavi Joshi, Gaurishankar Shrimali, Nidhi Sood, Pranay Shah, R D Dixit, Snehal Bagatharia, Kamlesh J Upadhyay, Ramesh Pandit, Tejas Shah, Ankit Hinsu, Pritesh Sabara, Apurvasinh Puvar, Janvi Raval, Monika Gandhi, Pinal Trivedi, Maharshi Pandya, Amit Kanani, Akanksha Verma, Nitin…
245	447555	EPI_ISL_447555	hCoV-19/India/GBRC93/2020	Asia / India / Gujarat / Mansa	Gujarat	2020-04-28	GMERS Medical College and Hospital, Gandhinagar	Gujarat Biotechnology Research Centre	Dipa Kinariwala, Disha Patel, Binita Aring, Neeta Khandelwal, Geeta Vaghela, Sonia Barve, Bhavesh Modi, Kairavi Joshi, Gaurishankar Shrimali, Nidhi Sood, Pranay Shah, R D Dixit, Snehal Bagatharia, Kamlesh J Upadhyay, Ramesh Pandit, Tejas Shah, Ankit Hinsu, Pritesh Sabara, Apurvasinh Puvar, Janvi Raval, Monika Gandhi, Pinal Trivedi, Maharshi Pandya, Amit Kanani, Akanksha Verma, Nitin Savaliya, Rag…
246	447556	EPI_ISL_447556	hCoV-19/India/CCMB_J021/2020	Asia / India / Telangana	Telangana	2020-03-30	CSIR-Centre for Cellular and Molecular Biology	CSIR-Centre for Cellular and Molecular Biology	Sofia Banu, Payel Mukherjee, Priya Singh, Dhiviya Vedagiri, Divya Gupta, Vishal Sah, Santosh Kumar Kuncha, Krishnan Harinivas Harshan, Archana Bharadwaj Siva, Karthik Bharadwaj Tallapaka, Shagufta Khan, Lamuk Zaveri, Namami Gaur, Sakshi Shambhavi, Tulasi Nagabandi, Purushotham Vodnala, Rakesh K Mishra, Divya Tej Sowpati
247	447557	EPI_ISL_447557	hCoV-19/India/CCMB_J009/2020	Asia / India / Telangana	Telangana	2020-03-30	CSIR-Centre for Cellular and Molecular Biology	CSIR-Centre for Cellular and Molecular Biology	Payel Mukherjee, Sofia Banu, Priya Singh, Dhiviya Vedagiri, Divya Gupta, Vishal Sah, Santosh Kumar Kuncha, Krishnan Harinivas Harshan, Archana Bharadwaj Siva, Karthik Bharadwaj Tallapaka, Shagufta Khan, Lamuk Zaveri, Namami Gaur, Sakshi Shambhavi, Tulasi Nagabandi, Purushotham Vodnala, Rakesh K Mishra, Divya Tej Sowpati
248	447558	EPI_ISL_447558	hCoV-19/India/CCMB_J014/2020	Asia / India / Telangana	Telangana	2020-03-30	CSIR-Centre for Cellular and Molecular Biology	CSIR-Centre for Cellular and Molecular Biology	Payel Mukherjee, Sofia Banu, Priya Singh, Dhiviya Vedagiri, Divya Gupta, Vishal Sah, Santosh Kumar Kuncha, Krishnan Harinivas Harshan, Archana Bharadwaj Siva, Karthik Bharadwaj Tallapaka, Shagufta Khan, Lamuk Zaveri, Namami Gaur, Sakshi Shambhavi, Tulasi Nagabandi, Purushotham Vodnala, Rakesh K Mishra, Divya Tej Sowpati
249	447559	EPI_ISL_447559	hCoV-19/India/CCMB_J048/2020	Asia / India / Telangana	Telangana	2020-03-31	CSIR-Centre for Cellular and Molecular Biology	CSIR-Centre for Cellular and Molecular Biology	Sofia Banu, Payel Mukherjee, Priya Singh, Dhiviya Vedagiri, Divya Gupta, Vishal Sah, Santosh Kumar Kuncha, Krishnan Harinivas Harshan, Archana Bharadwaj Siva, Karthik Bharadwaj Tallapaka, Shagufta Khan, Lamuk Zaveri, Namami Gaur, Sakshi Shambhavi, Tulasi Nagabandi, Purushotham Vodnala, Rakesh K Mishra, Divya Tej Sowpati
250	447560	EPI_ISL_447560	hCoV-19/India/CCMB_J043/2020	Asia / India / Telangana	Telangana	2020-03-31	CSIR-Centre for Cellular and Molecular Biology	CSIR-Centre for Cellular and Molecular Biology	Payel Mukherjee, Sofia Banu, Priya Singh, Dhiviya Vedagiri, Divya Gupta, Vishal Sah, Santosh Kumar Kuncha, Krishnan Harinivas Harshan, Archana Bharadwaj Siva, Karthik Bharadwaj Tallapaka, Shagufta Khan, Lamuk Zaveri, Namami Gaur, Sakshi Shambhavi, Tulasi Nagabandi, Purushotham Vodnala, Rakesh K Mishra, Divya Tej Sowpati
251	447561	EPI_ISL_447561	hCoV-19/India/CCMB_J067/2020	Asia / India / Telangana	Telangana	2020-03-31	CSIR-Centre for Cellular and Molecular Biology	CSIR-Centre for Cellular and Molecular Biology	Shagufta Khan, Lamuk Zaveri, Namami Gaur, Sakshi Shambhavi, Tulasi Nagabandi, Purushotham Vodnala, Payel Mukherjee, Sofia Banu, Priya Singh, Dhiviya Vedagiri, Divya Gupta, Vishal Sah, Santosh Kumar Kuncha, Krishnan Harinivas Harshan, Archana Bharadwaj Siva, Karthik Bharadwaj Tallapaka, Rakesh K Mishra, Divya Tej Sowpati
252	447562	EPI_ISL_447562	hCoV-19/India/CCMB_J068/2020	Asia / India / Telangana	Telangana	2020-03-31	CSIR-Centre for Cellular and Molecular Biology	CSIR-Centre for Cellular and Molecular Biology	Shagufta Khan, Lamuk Zaveri, Namami Gaur, Sakshi Shambhavi, Tulasi Nagabandi, Purushotham Vodnala, Payel Mukherjee, Sofia Banu, Priya Singh, Dhiviya Vedagiri, Divya Gupta, Vishal Sah, Santosh Kumar Kuncha, Krishnan Harinivas Harshan, Archana Bharadwaj Siva, Karthik Bharadwaj Tallapaka, Rakesh K Mishra, Divya Tej Sowpati
253	447563	EPI_ISL_447563	hCoV-19/India/CCMB_J057/2020	Asia / India / Telangana	Telangana	2020-03-31	CSIR-Centre for Cellular and Molecular Biology	CSIR-Centre for Cellular and Molecular Biology	Sakshi Shambhavi, Lamuk Zaveri, Shagufta Khan, Namami Gaur, Tulasi Nagabandi, Purushotham Vodnala, Payel Mukherjee, Sofia Banu, Priya Singh, Dhiviya Vedagiri, Divya Gupta, Vishal Sah, Santosh Kumar Kuncha, Krishnan Harinivas Harshan, Archana Bharadwaj Siva, Karthik Bharadwaj Tallapaka, Rakesh K Mishra, Divya Tej Sowpati
254	447564	EPI_ISL_447564	hCoV-19/India/CCMB_J212/2020	Asia / India / Telangana	Telangana	2020-04-01	CSIR-Centre for Cellular and Molecular Biology	CSIR-Centre for Cellular and Molecular Biology	Sofia Banu, Payel Mukherjee, Priya Singh, Dhiviya Vedagiri, Divya Gupta, Vishal Sah, Santosh Kumar Kuncha, Krishnan Harinivas Harshan, Archana Bharadwaj Siva, Karthik Bharadwaj Tallapaka, Shagufta Khan, Lamuk Zaveri, Namami Gaur, Sakshi Shambhavi, Tulasi Nagabandi, Purushotham Vodnala, Rakesh K Mishra, Divya Tej Sowpati
255	447565	EPI_ISL_447565	hCoV-19/India/CCMB_J278/2020	Asia / India / Telangana	Telangana	2020-04-01	CSIR-Centre for Cellular and Molecular Biology	CSIR-Centre for Cellular and Molecular Biology	Sofia Banu, Payel Mukherjee, Priya Singh, Dhiviya Vedagiri, Divya Gupta, Vishal Sah, Santosh Kumar Kuncha, Krishnan Harinivas Harshan, Archana Bharadwaj Siva, Karthik Bharadwaj Tallapaka, Shagufta Khan, Lamuk Zaveri, Namami Gaur, Sakshi Shambhavi, Tulasi Nagabandi, Purushotham Vodnala, Rakesh K Mishra, Divya Tej Sowpati
256	447566	EPI_ISL_447566	hCoV-19/India/CCMB_J131/2020	Asia / India / Telangana	Telangana	2020-04-01	CSIR-Centre for Cellular and Molecular Biology	CSIR-Centre for Cellular and Molecular Biology	Sofia Banu, Payel Mukherjee, Priya Singh, Dhiviya Vedagiri, Divya Gupta, Vishal Sah, Santosh Kumar Kuncha, Krishnan Harinivas Harshan, Archana Bharadwaj Siva, Karthik Bharadwaj Tallapaka, Shagufta Khan, Lamuk Zaveri, Namami Gaur, Sakshi Shambhavi, Tulasi Nagabandi, Purushotham Vodnala, Rakesh K Mishra, Divya Tej Sowpati
257	447567	EPI_ISL_447567	hCoV-19/India/CCMB_J304/2020	Asia / India / Telangana	Telangana	2020-04-01	CSIR-Centre for Cellular and Molecular Biology	CSIR-Centre for Cellular and Molecular Biology	Payel Mukherjee, Sofia Banu, Priya Singh, Dhiviya Vedagiri, Divya Gupta, Vishal Sah, Santosh Kumar Kuncha, Krishnan Harinivas Harshan, Archana Bharadwaj Siva, Karthik Bharadwaj Tallapaka, Shagufta Khan, Lamuk Zaveri, Namami Gaur, Sakshi Shambhavi, Tulasi Nagabandi, Purushotham Vodnala, Rakesh K Mishra, Divya Tej Sowpati
258	447568	EPI_ISL_447568	hCoV-19/India/CCMB_J166/2020	Asia / India / Telangana	Telangana	2020-04-01	CSIR-Centre for Cellular and Molecular Biology	CSIR-Centre for Cellular and Molecular Biology	Shagufta Khan, Lamuk Zaveri, Namami Gaur, Sakshi Shambhavi, Tulasi Nagabandi, Purushotham Vodnala, Payel Mukherjee, Sofia Banu, Priya Singh, Dhiviya Vedagiri, Divya Gupta, Vishal Sah, Santosh Kumar Kuncha, Krishnan Harinivas Harshan, Archana Bharadwaj Siva, Karthik Bharadwaj Tallapaka, Rakesh K Mishra, Divya Tej Sowpati
259	447569	EPI_ISL_447569	hCoV-19/India/CCMB_J206/2020	Asia / India / Telangana	Telangana	2020-04-01	CSIR-Centre for Cellular and Molecular Biology	CSIR-Centre for Cellular and Molecular Biology	Shagufta Khan, Lamuk Zaveri, Namami Gaur, Sakshi Shambhavi, Tulasi Nagabandi, Purushotham Vodnala, Payel Mukherjee, Sofia Banu, Priya Singh, Dhiviya Vedagiri, Divya Gupta, Vishal Sah, Santosh Kumar Kuncha, Krishnan Harinivas Harshan, Archana Bharadwaj Siva, Karthik Bharadwaj Tallapaka, Rakesh K Mishra, Divya Tej Sowpati
260	447570	EPI_ISL_447570	hCoV-19/India/CCMB_J207/2020	Asia / India / Telangana	Telangana	2020-04-01	CSIR-Centre for Cellular and Molecular Biology	CSIR-Centre for Cellular and Molecular Biology	Lamuk Zaveri, Shagufta Khan, Namami Gaur, Sakshi Shambhavi, Tulasi Nagabandi, Purushotham Vodnala, Payel Mukherjee, Sofia Banu, Priya Singh, Dhiviya Vedagiri, Divya Gupta, Vishal Sah, Santosh Kumar Kuncha, Krishnan Harinivas Harshan, Archana Bharadwaj Siva, Karthik Bharadwaj Tallapaka, Rakesh K Mishra, Divya Tej Sowpati
261	447571	EPI_ISL_447571	hCoV-19/India/CCMB_J224/2020	Asia / India / Telangana	Telangana	2020-04-01	CSIR-Centre for Cellular and Molecular Biology	CSIR-Centre for Cellular and Molecular Biology	Lamuk Zaveri, Shagufta Khan, Namami Gaur, Sakshi Shambhavi, Tulasi Nagabandi, Purushotham Vodnala, Payel Mukherjee, Sofia Banu, Priya Singh, Dhiviya Vedagiri, Divya Gupta, Vishal Sah, Santosh Kumar Kuncha, Krishnan Harinivas Harshan, Archana Bharadwaj Siva, Karthik Bharadwaj Tallapaka, Rakesh K Mishra, Divya Tej Sowpati
262	447572	EPI_ISL_447572	hCoV-19/India/CCMB_J230/2020	Asia / India / Telangana	Telangana	2020-04-01	CSIR-Centre for Cellular and Molecular Biology	CSIR-Centre for Cellular and Molecular Biology	Lamuk Zaveri, Shagufta Khan, Namami Gaur, Sakshi Shambhavi, Tulasi Nagabandi, Purushotham Vodnala, Payel Mukherjee, Sofia Banu, Priya Singh, Dhiviya Vedagiri, Divya Gupta, Vishal Sah, Santosh Kumar Kuncha, Krishnan Harinivas Harshan, Archana Bharadwaj Siva, Karthik Bharadwaj Tallapaka, Rakesh K Mishra, Divya Tej Sowpati
263	447573	EPI_ISL_447573	hCoV-19/India/CCMB_J118/2020	Asia / India / Telangana	Telangana	2020-04-01	CSIR-Centre for Cellular and Molecular Biology	CSIR-Centre for Cellular and Molecular Biology	Sakshi Shambhavi, Lamuk Zaveri, Shagufta Khan, Namami Gaur, Tulasi Nagabandi, Purushotham Vodnala, Payel Mukherjee, Sofia Banu, Priya Singh, Dhiviya Vedagiri, Divya Gupta, Vishal Sah, Santosh Kumar Kuncha, Krishnan Harinivas Harshan, Archana Bharadwaj Siva, Karthik Bharadwaj Tallapaka, Rakesh K Mishra, Divya Tej Sowpati
264	447574	EPI_ISL_447574	hCoV-19/India/CCMB_J208/2020	Asia / India / Telangana	Telangana	2020-04-01	CSIR-Centre for Cellular and Molecular Biology	CSIR-Centre for Cellular and Molecular Biology	Namami Gaur, Sakshi Shambhavi, Lamuk Zaveri, Shagufta Khan, Tulasi Nagabandi, Purushotham Vodnala, Payel Mukherjee, Sofia Banu, Priya Singh, Dhiviya Vedagiri, Divya Gupta, Vishal Sah, Santosh Kumar Kuncha, Krishnan Harinivas Harshan, Archana Bharadwaj Siva, Karthik Bharadwaj Tallapaka, Rakesh K Mishra, Divya Tej Sowpati
265	447575	EPI_ISL_447575	hCoV-19/India/CCMB_J458/2020	Asia / India / Telangana	Telangana	2020-04-02	CSIR-Centre for Cellular and Molecular Biology	CSIR-Centre for Cellular and Molecular Biology	Sofia Banu, Payel Mukherjee, Priya Singh, Dhiviya Vedagiri, Divya Gupta, Vishal Sah, Santosh Kumar Kuncha, Krishnan Harinivas Harshan, Archana Bharadwaj Siva, Karthik Bharadwaj Tallapaka, Shagufta Khan, Lamuk Zaveri, Namami Gaur, Sakshi Shambhavi, Tulasi Nagabandi, Purushotham Vodnala, Rakesh K Mishra, Divya Tej Sowpati
266	447576	EPI_ISL_447576	hCoV-19/India/CCMB_J232/2020	Asia / India / Telangana	Telangana	2020-04-02	CSIR-Centre for Cellular and Molecular Biology	CSIR-Centre for Cellular and Molecular Biology	Namami Gaur, Sakshi Shambhavi, Lamuk Zaveri, Shagufta Khan, Tulasi Nagabandi, Purushotham Vodnala, Payel Mukherjee, Sofia Banu, Priya Singh, Dhiviya Vedagiri, Divya Gupta, Vishal Sah, Santosh Kumar Kuncha, Krishnan Harinivas Harshan, Archana Bharadwaj Siva, Karthik Bharadwaj Tallapaka, Rakesh K Mishra, Divya Tej Sowpati
267	447577	EPI_ISL_447577	hCoV-19/India/CCMB_J321/2020	Asia / India / Telangana	Telangana	2020-04-02	CSIR-Centre for Cellular and Molecular Biology	CSIR-Centre for Cellular and Molecular Biology	Namami Gaur, Sakshi Shambhavi, Lamuk Zaveri, Shagufta Khan, Tulasi Nagabandi, Purushotham Vodnala, Payel Mukherjee, Sofia Banu, Priya Singh, Dhiviya Vedagiri, Divya Gupta, Vishal Sah, Santosh Kumar Kuncha, Krishnan Harinivas Harshan, Archana Bharadwaj Siva, Karthik Bharadwaj Tallapaka, Rakesh K Mishra, Divya Tej Sowpati
268	447578	EPI_ISL_447578	hCoV-19/India/CCMB_J327/2020	Asia / India / Telangana	Telangana	2020-04-02	CSIR-Centre for Cellular and Molecular Biology	CSIR-Centre for Cellular and Molecular Biology	Namami Gaur, Sakshi Shambhavi, Lamuk Zaveri, Shagufta Khan, Tulasi Nagabandi, Purushotham Vodnala, Payel Mukherjee, Sofia Banu, Priya Singh, Dhiviya Vedagiri, Divya Gupta, Vishal Sah, Santosh Kumar Kuncha, Krishnan Harinivas Harshan, Archana Bharadwaj Siva, Karthik Bharadwaj Tallapaka, Rakesh K Mishra, Divya Tej Sowpati
269	447579	EPI_ISL_447579	hCoV-19/India/CCMB_K128/2020	Asia / India / Telangana	Telangana	2020-04-10	CSIR-Centre for Cellular and Molecular Biology	CSIR-Centre for Cellular and Molecular Biology	Tulasi Nagabandi, Namami Gaur, Sakshi Shambhavi, Lamuk Zaveri, Shagufta Khan, Purushotham Vodnala, Payel Mukherjee, Sofia Banu, Priya Singh, Dhiviya Vedagiri, Divya Gupta, Vishal Sah, Santosh Kumar Kuncha, Krishnan Harinivas Harshan, Archana Bharadwaj Siva, Karthik Bharadwaj Tallapaka, Rakesh K Mishra, Divya Tej Sowpati
270	447580	EPI_ISL_447580	hCoV-19/India/CCMB_K496/2020	Asia / India / Telangana	Telangana	2020-04-13	CSIR-Centre for Cellular and Molecular Biology	CSIR-Centre for Cellular and Molecular Biology	Tulasi Nagabandi, Namami Gaur, Sakshi Shambhavi, Lamuk Zaveri, Shagufta Khan, Purushotham Vodnala, Payel Mukherjee, Sofia Banu, Priya Singh, Dhiviya Vedagiri, Divya Gupta, Vishal Sah, Santosh Kumar Kuncha, Krishnan Harinivas Harshan, Archana Bharadwaj Siva, Karthik Bharadwaj Tallapaka, Rakesh K Mishra, Divya Tej Sowpati
271	447581	EPI_ISL_447581	hCoV-19/India/CCMB_K600B/2020	Asia / India / Telangana	Telangana	2020-04-14	CSIR-Centre for Cellular and Molecular Biology	CSIR-Centre for Cellular and Molecular Biology	Sakshi Shambhavi, Lamuk Zaveri, Shagufta Khan, Namami Gaur, Tulasi Nagabandi, Purushotham Vodnala, Payel Mukherjee, Sofia Banu, Priya Singh, Dhiviya Vedagiri, Divya Gupta, Vishal Sah, Santosh Kumar Kuncha, Krishnan Harinivas Harshan, Archana Bharadwaj Siva, Karthik Bharadwaj Tallapaka, Rakesh K Mishra, Divya Tej Sowpati
272	447582	EPI_ISL_447582	hCoV-19/India/CCMB_K601/2020	Asia / India / Telangana	Telangana	2020-04-14	CSIR-Centre for Cellular and Molecular Biology	CSIR-Centre for Cellular and Molecular Biology	Tulasi Nagabandi, Namami Gaur, Sakshi Shambhavi, Lamuk Zaveri, Shagufta Khan, Purushotham Vodnala, Payel Mukherjee, Sofia Banu, Priya Singh, Dhiviya Vedagiri, Divya Gupta, Vishal Sah, Santosh Kumar Kuncha, Krishnan Harinivas Harshan, Archana Bharadwaj Siva, Karthik Bharadwaj Tallapaka, Rakesh K Mishra, Divya Tej Sowpati
273	447583	EPI_ISL_447583	hCoV-19/India/CCMB_L007/2020	Asia / India / Telangana	Telangana	2020-04-16	CSIR-Centre for Cellular and Molecular Biology	CSIR-Centre for Cellular and Molecular Biology	Tulasi Nagabandi, Namami Gaur, Sakshi Shambhavi, Lamuk Zaveri, Shagufta Khan, Purushotham Vodnala, Payel Mukherjee, Sofia Banu, Priya Singh, Dhiviya Vedagiri, Divya Gupta, Vishal Sah, Santosh Kumar Kuncha, Krishnan Harinivas Harshan, Archana Bharadwaj Siva, Karthik Bharadwaj Tallapaka, Rakesh K Mishra, Divya Tej Sowpati
274	447584	EPI_ISL_447584	hCoV-19/India/CCMB_C1-12/2020	Asia / India / Tamil Nadu	Tamil Nadu	2020-04-16	Tamil Nadu Veterinary and Animal Sciences University	CSIR-Centre for Cellular and Molecular Biology	K Kaveri, S Sivasubramanian, S Vennila, P Padmapriya, R Kiruba, S Magesh, G Dhinakar Raj, G Ravi Kumar, Payel Mukherjee, Tulasi Nagabandi, Namami Gaur, Sakshi Shambhavi, Lamuk Zaveri, Shagufta Khan, Purushotham Vodnala, Sofia Banu, Priya Singh, Dhiviya Vedagiri, Divya Gupta, Vishal Sah, Santosh Kumar Kuncha, Krishnan Harinivas Harshan, Archana Bharadwaj Siva, Karthik Bharadwaj Tallapaka, Kumarasa…
275	447585	EPI_ISL_447585	hCoV-19/India/CCMB_C2-13/2020	Asia / India / Tamil Nadu	Tamil Nadu	2020-04-16	Tamil Nadu Veterinary and Animal Sciences University	CSIR-Centre for Cellular and Molecular Biology	K Kaveri, S Sivasubramanian, S Vennila, P Padmapriya, R Kiruba, S Magesh, G Dhinakar Raj, G Ravi Kumar, Payel Mukherjee, Tulasi Nagabandi, Namami Gaur, Sakshi Shambhavi, Lamuk Zaveri, Shagufta Khan, Purushotham Vodnala, Sofia Banu, Priya Singh, Dhiviya Vedagiri, Divya Gupta, Vishal Sah, Santosh Kumar Kuncha, Krishnan Harinivas Harshan, Archana Bharadwaj Siva, Karthik Bharadwaj Tallapaka, Kumarasa…
276	447586	EPI_ISL_447586	hCoV-19/India/CCMB_C3-14/2020	Asia / India / Tamil Nadu	Tamil Nadu	2020-04-16	Tamil Nadu Veterinary and Animal Sciences University	CSIR-Centre for Cellular and Molecular Biology	K Kaveri, S Sivasubramanian, S Vennila, P Padmapriya, R Kiruba, S Magesh, G Dhinakar Raj, G Ravi Kumar, Payel Mukherjee, Tulasi Nagabandi, Namami Gaur, Sakshi Shambhavi, Lamuk Zaveri, Shagufta Khan, Purushotham Vodnala, Sofia Banu, Priya Singh, Dhiviya Vedagiri, Divya Gupta, Vishal Sah, Santosh Kumar Kuncha, Krishnan Harinivas Harshan, Archana Bharadwaj Siva, Karthik Bharadwaj Tallapaka, Kumarasa…
277	447587	EPI_ISL_447587	hCoV-19/India/CCMB_C4-15/2020	Asia / India / Tamil Nadu	Tamil Nadu	2020-04-20	Tamil Nadu Veterinary and Animal Sciences University	CSIR-Centre for Cellular and Molecular Biology	K Kaveri, S Sivasubramanian, S Vennila, P Padmapriya, R Kiruba, S Magesh, G Dhinakar Raj, G Ravi Kumar, Payel Mukherjee, Tulasi Nagabandi, Namami Gaur, Sakshi Shambhavi, Lamuk Zaveri, Shagufta Khan, Purushotham Vodnala, Sofia Banu, Priya Singh, Dhiviya Vedagiri, Divya Gupta, Vishal Sah, Santosh Kumar Kuncha, Krishnan Harinivas Harshan, Archana Bharadwaj Siva, Karthik Bharadwaj Tallapaka, Kumarasa…
278	447847	EPI_ISL_447847	hCoV-19/India/CCMB_J045/2020	Asia / India / Telangana	Telangana	2020-03-31	CSIR-Centre for Cellular and Molecular Biology	CSIR-Centre for Cellular and Molecular Biology	Payel Mukherjee, Sofia Banu, Priya Singh, Dhiviya Vedagiri, Divya Gupta, Vishal Sah, Santosh Kumar Kuncha, Krishnan Harinivas Harshan, Archana Bharadwaj Siva, Karthik Bharadwaj Tallapaka, Shagufta Khan, Lamuk Zaveri, Namami Gaur, Sakshi Shambhavi, Tulasi Nagabandi, Purushotham Vodnala, Rakesh K Mishra, Divya Tej Sowpati
279	447848	EPI_ISL_447848	hCoV-19/India/CCMB_J165/2020	Asia / India / Telangana	Telangana	2020-04-01	CSIR-Centre for Cellular and Molecular Biology	CSIR-Centre for Cellular and Molecular Biology	Sofia Banu, Payel Mukherjee, Priya Singh, Dhiviya Vedagiri, Divya Gupta, Vishal Sah, Santosh Kumar Kuncha, Krishnan Harinivas Harshan, Archana Bharadwaj Siva, Karthik Bharadwaj Tallapaka, Shagufta Khan, Lamuk Zaveri, Namami Gaur, Sakshi Shambhavi, Tulasi Nagabandi, Purushotham Vodnala, Rakesh K Mishra, Divya Tej Sowpati
280	447849	EPI_ISL_447849	hCoV-19/India/CCMB_J107/2020	Asia / India / Telangana	Telangana	2020-04-01	CSIR-Centre for Cellular and Molecular Biology	CSIR-Centre for Cellular and Molecular Biology	Shagufta Khan, Lamuk Zaveri, Namami Gaur, Sakshi Shambhavi, Tulasi Nagabandi, Purushotham Vodnala, Payel Mukherjee, Sofia Banu, Priya Singh, Dhiviya Vedagiri, Divya Gupta, Vishal Sah, Santosh Kumar Kuncha, Krishnan Harinivas Harshan, Archana Bharadwaj Siva, Karthik Bharadwaj Tallapaka, Rakesh K Mishra, Divya Tej Sowpati
281	447850	EPI_ISL_447850	hCoV-19/India/CCMB_J132/2020	Asia / India / Telangana	Telangana	2020-04-01	CSIR-Centre for Cellular and Molecular Biology	CSIR-Centre for Cellular and Molecular Biology	Shagufta Khan, Lamuk Zaveri, Namami Gaur, Sakshi Shambhavi, Tulasi Nagabandi, Purushotham Vodnala, Payel Mukherjee, Sofia Banu, Priya Singh, Dhiviya Vedagiri, Divya Gupta, Vishal Sah, Santosh Kumar Kuncha, Krishnan Harinivas Harshan, Archana Bharadwaj Siva, Karthik Bharadwaj Tallapaka, Rakesh K Mishra, Divya Tej Sowpati
282	447851	EPI_ISL_447851	hCoV-19/India/CCMB_J223/2020	Asia / India / Telangana	Telangana	2020-04-01	CSIR-Centre for Cellular and Molecular Biology	CSIR-Centre for Cellular and Molecular Biology	Lamuk Zaveri, Shagufta Khan, Namami Gaur, Sakshi Shambhavi, Tulasi Nagabandi, Purushotham Vodnala, Payel Mukherjee, Sofia Banu, Priya Singh, Dhiviya Vedagiri, Divya Gupta, Vishal Sah, Santosh Kumar Kuncha, Krishnan Harinivas Harshan, Archana Bharadwaj Siva, Karthik Bharadwaj Tallapaka, Rakesh K Mishra, Divya Tej Sowpati
283	447852	EPI_ISL_447852	hCoV-19/India/CCMB_J235/2020	Asia / India / Telangana	Telangana	2020-04-01	CSIR-Centre for Cellular and Molecular Biology	CSIR-Centre for Cellular and Molecular Biology	Lamuk Zaveri, Shagufta Khan, Namami Gaur, Sakshi Shambhavi, Tulasi Nagabandi, Purushotham Vodnala, Payel Mukherjee, Sofia Banu, Priya Singh, Dhiviya Vedagiri, Divya Gupta, Vishal Sah, Santosh Kumar Kuncha, Krishnan Harinivas Harshan, Archana Bharadwaj Siva, Karthik Bharadwaj Tallapaka, Rakesh K Mishra, Divya Tej Sowpati
284	447853	EPI_ISL_447853	hCoV-19/India/CCMB_J247/2020	Asia / India / Telangana	Telangana	2020-04-01	CSIR-Centre for Cellular and Molecular Biology	CSIR-Centre for Cellular and Molecular Biology	Namami Gaur, Sakshi Shambhavi, Lamuk Zaveri, Shagufta Khan, Tulasi Nagabandi, Purushotham Vodnala, Payel Mukherjee, Sofia Banu, Priya Singh, Dhiviya Vedagiri, Divya Gupta, Vishal Sah, Santosh Kumar Kuncha, Krishnan Harinivas Harshan, Archana Bharadwaj Siva, Karthik Bharadwaj Tallapaka, Rakesh K Mishra, Divya Tej Sowpati
285	447854	EPI_ISL_447854	hCoV-19/India/CCMB_J350/2020	Asia / India / Telangana	Telangana	2020-04-02	CSIR-Centre for Cellular and Molecular Biology	CSIR-Centre for Cellular and Molecular Biology	Payel Mukherjee, Sofia Banu, Priya Singh, Dhiviya Vedagiri, Divya Gupta, Vishal Sah, Santosh Kumar Kuncha, Krishnan Harinivas Harshan, Archana Bharadwaj Siva, Karthik Bharadwaj Tallapaka, Shagufta Khan, Lamuk Zaveri, Namami Gaur, Sakshi Shambhavi, Tulasi Nagabandi, Purushotham Vodnala, Rakesh K Mishra, Divya Tej Sowpati
286	447855	EPI_ISL_447855	hCoV-19/India/CCMB_J318/2020	Asia / India / Telangana	Telangana	2020-04-02	CSIR-Centre for Cellular and Molecular Biology	CSIR-Centre for Cellular and Molecular Biology	Lamuk Zaveri, Shagufta Khan, Namami Gaur, Sakshi Shambhavi, Tulasi Nagabandi, Purushotham Vodnala, Payel Mukherjee, Sofia Banu, Priya Singh, Dhiviya Vedagiri, Divya Gupta, Vishal Sah, Santosh Kumar Kuncha, Krishnan Harinivas Harshan, Archana Bharadwaj Siva, Karthik Bharadwaj Tallapaka, Rakesh K Mishra, Divya Tej Sowpati
287	447856	EPI_ISL_447856	hCoV-19/India/CCMB_J374/2020	Asia / India / Telangana	Telangana	2020-04-02	CSIR-Centre for Cellular and Molecular Biology	CSIR-Centre for Cellular and Molecular Biology	Sakshi Shambhavi, Lamuk Zaveri, Shagufta Khan, Namami Gaur, Tulasi Nagabandi, Purushotham Vodnala, Payel Mukherjee, Sofia Banu, Priya Singh, Dhiviya Vedagiri, Divya Gupta, Vishal Sah, Santosh Kumar Kuncha, Krishnan Harinivas Harshan, Archana Bharadwaj Siva, Karthik Bharadwaj Tallapaka, Rakesh K Mishra, Divya Tej Sowpati
288	447857	EPI_ISL_447857	hCoV-19/India/CCMB_J390/2020	Asia / India / Telangana	Telangana	2020-04-02	CSIR-Centre for Cellular and Molecular Biology	CSIR-Centre for Cellular and Molecular Biology	Sakshi Shambhavi, Lamuk Zaveri, Shagufta Khan, Namami Gaur, Tulasi Nagabandi, Purushotham Vodnala, Payel Mukherjee, Sofia Banu, Priya Singh, Dhiviya Vedagiri, Divya Gupta, Vishal Sah, Santosh Kumar Kuncha, Krishnan Harinivas Harshan, Archana Bharadwaj Siva, Karthik Bharadwaj Tallapaka, Rakesh K Mishra, Divya Tej Sowpati
289	447858	EPI_ISL_447858	hCoV-19/India/CCMB_J812/2020	Asia / India / Telangana	Telangana	2020-04-06	CSIR-Centre for Cellular and Molecular Biology	CSIR-Centre for Cellular and Molecular Biology	Sakshi Shambhavi, Lamuk Zaveri, Shagufta Khan, Namami Gaur, Tulasi Nagabandi, Purushotham Vodnala, Payel Mukherjee, Sofia Banu, Priya Singh, Dhiviya Vedagiri, Divya Gupta, Vishal Sah, Santosh Kumar Kuncha, Krishnan Harinivas Harshan, Archana Bharadwaj Siva, Karthik Bharadwaj Tallapaka, Rakesh K Mishra, Divya Tej Sowpati
290	447859	EPI_ISL_447859	hCoV-19/India/CCMB_K771/2020	Asia / India / Telangana	Telangana	2020-04-15	CSIR-Centre for Cellular and Molecular Biology	CSIR-Centre for Cellular and Molecular Biology	Payel Mukherjee, Sofia Banu, Priya Singh, Dhiviya Vedagiri, Divya Gupta, Vishal Sah, Santosh Kumar Kuncha, Krishnan Harinivas Harshan, Archana Bharadwaj Siva, Karthik Bharadwaj Tallapaka, Shagufta Khan, Lamuk Zaveri, Namami Gaur, Sakshi Shambhavi, Tulasi Nagabandi, Purushotham Vodnala, Rakesh K Mishra, Divya Tej Sowpati
291	447860	EPI_ISL_447860	hCoV-19/India/CCMB_K849/2020	Asia / India / Telangana	Telangana	2020-04-16	CSIR-Centre for Cellular and Molecular Biology	CSIR-Centre for Cellular and Molecular Biology	Tulasi Nagabandi, Namami Gaur, Sakshi Shambhavi, Lamuk Zaveri, Shagufta Khan, Purushotham Vodnala, Payel Mukherjee, Sofia Banu, Priya Singh, Dhiviya Vedagiri, Divya Gupta, Vishal Sah, Santosh Kumar Kuncha, Krishnan Harinivas Harshan, Archana Bharadwaj Siva, Karthik Bharadwaj Tallapaka, Rakesh K Mishra, Divya Tej Sowpati
292	447861	EPI_ISL_447861	hCoV-19/India/CCMB_L149/2020	Asia / India / Telangana	Telangana	2020-04-16	CSIR-Centre for Cellular and Molecular Biology	CSIR-Centre for Cellular and Molecular Biology	Tulasi Nagabandi, Namami Gaur, Sakshi Shambhavi, Lamuk Zaveri, Shagufta Khan, Purushotham Vodnala, Payel Mukherjee, Sofia Banu, Priya Singh, Dhiviya Vedagiri, Divya Gupta, Vishal Sah, Santosh Kumar Kuncha, Krishnan Harinivas Harshan, Archana Bharadwaj Siva, Karthik Bharadwaj Tallapaka, Rakesh K Mishra, Divya Tej Sowpati
293	447862	EPI_ISL_447862	hCoV-19/India/CCMB_J047/2020	Asia / India / Telangana	Telangana	2020-03-31	CSIR-Centre for Cellular and Molecular Biology	CSIR-Centre for Cellular and Molecular Biology	Payel Mukherjee, Sofia Banu, Priya Singh, Dhiviya Vedagiri, Divya Gupta, Vishal Sah, Santosh Kumar Kuncha, Krishnan Harinivas Harshan, Archana Bharadwaj Siva, Karthik Bharadwaj Tallapaka, Shagufta Khan, Lamuk Zaveri, Namami Gaur, Sakshi Shambhavi, Tulasi Nagabandi, Purushotham Vodnala, Rakesh K Mishra, Divya Tej Sowpati
294	447863	EPI_ISL_447863	hCoV-19/India/CCMB_K599/2020	Asia / India / Telangana	Telangana	2020-04-14	CSIR-Centre for Cellular and Molecular Biology	CSIR-Centre for Cellular and Molecular Biology	Payel Mukherjee, Sofia Banu, Priya Singh, Dhiviya Vedagiri, Divya Gupta, Vishal Sah, Santosh Kumar Kuncha, Krishnan Harinivas Harshan, Archana Bharadwaj Siva, Karthik Bharadwaj Tallapaka, Shagufta Khan, Lamuk Zaveri, Namami Gaur, Sakshi Shambhavi, Tulasi Nagabandi, Purushotham Vodnala, Rakesh K Mishra, Divya Tej Sowpati
295	447864	EPI_ISL_447864	hCoV-19/India/CCMB_L044/2020	Asia / India / Telangana	Telangana	2020-04-16	CSIR-Centre for Cellular and Molecular Biology	CSIR-Centre for Cellular and Molecular Biology	Payel Mukherjee, Sofia Banu, Priya Singh, Dhiviya Vedagiri, Divya Gupta, Vishal Sah, Santosh Kumar Kuncha, Krishnan Harinivas Harshan, Archana Bharadwaj Siva, Karthik Bharadwaj Tallapaka, Shagufta Khan, Lamuk Zaveri, Namami Gaur, Sakshi Shambhavi, Tulasi Nagabandi, Purushotham Vodnala, Rakesh K Mishra, Divya Tej Sowpati
296	447865	EPI_ISL_447865	hCoV-19/India/CCMB_K499/2020	Asia / India / Telangana	Telangana	2020-04-14	CSIR-Centre for Cellular and Molecular Biology	CSIR-Centre for Cellular and Molecular Biology	Sofia Banu, Payel Mukherjee, Priya Singh, Dhiviya Vedagiri, Divya Gupta, Vishal Sah, Santosh Kumar Kuncha, Krishnan Harinivas Harshan, Archana Bharadwaj Siva, Karthik Bharadwaj Tallapaka, Shagufta Khan, Lamuk Zaveri, Namami Gaur, Sakshi Shambhavi, Tulasi Nagabandi, Purushotham Vodnala, Rakesh K Mishra, Divya Tej Sowpati
297	447866	EPI_ISL_447866	hCoV-19/India/CCMB_K500/2020	Asia / India / Telangana	Telangana	2020-04-14	CSIR-Centre for Cellular and Molecular Biology	CSIR-Centre for Cellular and Molecular Biology	Sofia Banu, Payel Mukherjee, Priya Singh, Dhiviya Vedagiri, Divya Gupta, Vishal Sah, Santosh Kumar Kuncha, Krishnan Harinivas Harshan, Archana Bharadwaj Siva, Karthik Bharadwaj Tallapaka, Shagufta Khan, Lamuk Zaveri, Namami Gaur, Sakshi Shambhavi, Tulasi Nagabandi, Purushotham Vodnala, Rakesh K Mishra, Divya Tej Sowpati
298	450321	EPI_ISL_450321	hCoV-19/India/CCMB_NIV1/2020	Asia / India / Maharashtra	Maharashtra	2020-04-04	NIV Pune	CSIR-Centre for Cellular and Molecular Biology	Dr V A Potdar, Dr ML Choudhary,Dr Priya Abraham,V. Vipat, S. Jadhav, U. Saha, H. Kengle, A. Awhale, A. Jagtap, A. Gondhalikar, V Malik, N Srivastava, S. Digraskar, P. Malsane, S. Hundekar, K. Patel, Yogesh Balakartik, M. Kakade, S. Jadhav, R. Gunjikar, V. Awtade, S. Bhorekar, P Shinde, S. Salve, B. Minhas S. Bharadwaj, H Kaushal Y. Gurav, S. Tomar,Payel Mukherjee, Sofia Banu, Priya Singh, Dhiviya…
299	450322	EPI_ISL_450322	hCoV-19/India/CCMB_NIV2/2020	Asia / India / Maharashtra	Maharashtra	2020-04-04	NIV Pune	CSIR-Centre for Cellular and Molecular Biology	Dr V A Potdar, Dr ML Choudhary,Dr Priya Abraham,V. Vipat, S. Jadhav, U. Saha, H. Kengle, A. Awhale, A. Jagtap, A. Gondhalikar, V Malik, N Srivastava, S. Digraskar, P. Malsane, S. Hundekar, K. Patel, Yogesh Balakartik, M. Kakade, S. Jadhav, R. Gunjikar, V. Awtade, S. Bhorekar, P Shinde, S. Salve, B. Minhas S. Bharadwaj, H Kaushal Y. Gurav, S. Tomar,Sofia Banu, Payel Mukherjee, Priya Singh, Dhiviya…
300	450323	EPI_ISL_450323	hCoV-19/India/CCMB_NIV3/2020	Asia / India / Maharashtra	Maharashtra	2020-03-27	NIV Pune	CSIR-Centre for Cellular and Molecular Biology	Dr V A Potdar, Dr ML Choudhary,Dr Priya Abraham,V. Vipat, S. Jadhav, U. Saha, H. Kengle, A. Awhale, A. Jagtap, A. Gondhalikar, V Malik, N Srivastava, S. Digraskar, P. Malsane, S. Hundekar, K. Patel, Yogesh Balakartik, M. Kakade, S. Jadhav, R. Gunjikar, V. Awtade, S. Bhorekar, P Shinde, S. Salve, B. Minhas S. Bharadwaj, H Kaushal Y. Gurav, S. Tomar,Payel Mukherjee, Sofia Banu, Priya Singh, Dhiviya…
301	450324	EPI_ISL_450324	hCoV-19/India/CCMB_NIV4/2020	Asia / India / Maharashtra	Maharashtra	2020-03-26	NIV Pune	CSIR-Centre for Cellular and Molecular Biology	Dr V A Potdar, Dr ML Choudhary,Dr Priya Abraham,V. Vipat, S. Jadhav, U. Saha, H. Kengle, A. Awhale, A. Jagtap, A. Gondhalikar, V Malik, N Srivastava, S. Digraskar, P. Malsane, S. Hundekar, K. Patel, Yogesh Balakartik, M. Kakade, S. Jadhav, R. Gunjikar, V. Awtade, S. Bhorekar, P Shinde, S. Salve, B. Minhas S. Bharadwaj, H Kaushal Y. Gurav, S. Tomar,Sofia Banu, Payel Mukherjee, Priya Singh, Dhiviya…
302	450325	EPI_ISL_450325	hCoV-19/India/CCMB_NIV5/2020	Asia / India / Maharashtra	Maharashtra	2020-03-17	NIV Pune	CSIR-Centre for Cellular and Molecular Biology	Dr V A Potdar, Dr ML Choudhary,Dr Priya Abraham,V. Vipat, S. Jadhav, U. Saha, H. Kengle, A. Awhale, A. Jagtap, A. Gondhalikar, V Malik, N Srivastava, S. Digraskar, P. Malsane, S. Hundekar, K. Patel, Yogesh Balakartik, M. Kakade, S. Jadhav, R. Gunjikar, V. Awtade, S. Bhorekar, P Shinde, S. Salve, B. Minhas S. Bharadwaj, H Kaushal Y. Gurav, S. Tomar,Payel Mukherjee, Sofia Banu, Priya Singh, Dhiviya…
303	450326	EPI_ISL_450326	hCoV-19/India/CCMB_J125/2020	Asia / India / Telangana	Telangana	2020-04-01	CSIR-Centre for Cellular and Molecular Biology	CSIR-Centre for Cellular and Molecular Biology	Payel Mukherjee, Sofia Banu, Priya Singh, Dhiviya Vedagiri, Divya Gupta, Vishal Sah, Santosh Kumar Kuncha, Krishnan Harinivas Harshan, Archana Bharadwaj Siva, Karthik Bharadwaj Tallapaka, Shagufta Khan, Lamuk Zaveri, Namami Gaur, Sakshi Shambhavi, Tulasi Nagabandi, Purushotham Vodnala,G. Aditya Kumar, Koushick Sivakumar, Pooja Ramesh Gupta, Rajan Kumar Jha, Shraddha Vijay Lahoti, Deepak Kumar, De…
304	450327	EPI_ISL_450327	hCoV-19/India/CCMB_J199/2020	Asia / India / Telangana	Telangana	2020-04-01	CSIR-Centre for Cellular and Molecular Biology	CSIR-Centre for Cellular and Molecular Biology	Sofia Banu, Payel Mukherjee, Priya Singh, Dhiviya Vedagiri, Divya Gupta, Vishal Sah, Santosh Kumar Kuncha, Krishnan Harinivas Harshan, Archana Bharadwaj Siva, Karthik Bharadwaj Tallapaka, Shagufta Khan, Lamuk Zaveri, Namami Gaur, Sakshi Shambhavi, Tulasi Nagabandi, Purushotham Vodnala, Disha Nanda, Divya Das, Jotin Gogoi, Manish Bhattacharjee, Ravi Prasad Mukku, Renu Sudhakar, Somesh Gorde, Gangu…
305	450328	EPI_ISL_450328	hCoV-19/India/CCMB_J283/2020	Asia / India / Telangana	Telangana	2020-04-01	CSIR-Centre for Cellular and Molecular Biology	CSIR-Centre for Cellular and Molecular Biology	Shagufta Khan, Lamuk Zaveri, Namami Gaur, Sakshi Shambhavi, Tulasi Nagabandi, Purushotham Vodnala, Payel Mukherjee, Sofia Banu, Priya Singh, Dhiviya Vedagiri, Divya Gupta, Vishal Sah, Santosh Kumar Kuncha, Krishnan Harinivas Harshan, Archana Bharadwaj Siva, Karthik Bharadwaj Tallapaka, Zeba Rizvi, Zuberwasim Sayyad, Kakade Aishwarya Arun, Amrutha H C, Ananga Ghosh, Kezia J Ann, Radhika Khandelwal…
306	450329	EPI_ISL_450329	hCoV-19/India/CCMB_J288/2020	Asia / India / Telangana	Telangana	2020-04-01	CSIR-Centre for Cellular and Molecular Biology	CSIR-Centre for Cellular and Molecular Biology	Namami Gaur, Sakshi Shambhavi, Lamuk Zaveri, Shagufta Khan, Tulasi Nagabandi, Purushotham Vodnala, Payel Mukherjee, Sofia Banu, Priya Singh, Dhiviya Vedagiri, Divya Gupta, Vishal Sah, Santosh Kumar Kuncha, Krishnan Harinivas Harshan, Archana Bharadwaj Siva, Karthik Bharadwaj Tallapaka, Sonu Uday, Sudipta Mondal, Annapoorna P Karthyayani, Debabrata Jana, Debrya Saha, Gokulan C G, Gunjan Purohit, H…
307	450330	EPI_ISL_450330	hCoV-19/India/CCMB_J375/2020	Asia / India / Telangana	Telangana	2020-04-02	CSIR-Centre for Cellular and Molecular Biology	CSIR-Centre for Cellular and Molecular Biology	Sakshi Shambhavi, Lamuk Zaveri, Shagufta Khan, Namami Gaur, Tulasi Nagabandi, Purushotham Vodnala, Payel Mukherjee, Sofia Banu, Priya Singh, Dhiviya Vedagiri, Divya Gupta, Vishal Sah, Santosh Kumar Kuncha, Krishnan Harinivas Harshan, Archana Bharadwaj Siva, Karthik Bharadwaj Tallapaka,Preethi Jampala, Sharada Ravi Iyer, Sulagana Mukherjee, Swetha Sundar, Peddapuvala Sai Uday Kiran, Umesh Kumar, U…
308	450331	EPI_ISL_450331	hCoV-19/India/CCMB_J220/2020	Asia / India / Telangana	Telangana	2020-04-01	CSIR-Centre for Cellular and Molecular Biology	CSIR-Centre for Cellular and Molecular Biology	Tulasi Nagabandi, Namami Gaur, Sakshi Shambhavi, Lamuk Zaveri, Shagufta Khan, Purushotham Vodnala, Payel Mukherjee, Sofia Banu, Priya Singh, Dhiviya Vedagiri, Divya Gupta, Vishal Sah, Santosh Kumar Kuncha, Krishnan Harinivas Harshan, Archana Bharadwaj Siva, Karthik Bharadwaj Tallapaka,G. Aditya Kumar, Koushick Sivakumar, Pooja Ramesh Gupta, Rajan Kumar Jha, Shraddha Vijay Lahoti, Deepak Kumar, De…
309	450332	EPI_ISL_450332	hCoV-19/India/CCMB_J222/2020	Asia / India / Telangana	Telangana	2020-04-01	CSIR-Centre for Cellular and Molecular Biology	CSIR-Centre for Cellular and Molecular Biology	Payel Mukherjee, Sofia Banu, Priya Singh, Dhiviya Vedagiri, Divya Gupta, Vishal Sah, Santosh Kumar Kuncha, Krishnan Harinivas Harshan, Archana Bharadwaj Siva, Karthik Bharadwaj Tallapaka, Shagufta Khan, Lamuk Zaveri, Namami Gaur, Sakshi Shambhavi, Tulasi Nagabandi, Purushotham Vodnala,G. Aditya Kumar, Koushick Sivakumar, Pooja Ramesh Gupta, Rajan Kumar Jha, Shraddha Vijay Lahoti, Deepak Kumar, De…
310	450781	EPI_ISL_450781	hCoV-19/India/GBRC94/2020	Asia / India / Gujarat / Junagadh	Gujarat	2020-05-09	Government Medical College-Bhavnagar	Gujarat Biotechnology Research Centre	Kairavi Desai, Saklain Malek, Shirish Patel, Ramesh Pandit, Tejas Shah, Ankit Hinsu, Pritesh Sabara, Apurvasinh Puvar, Janvi Raval, Zarna Patel, Monika Gandhi, Pinal Trivedi, Maharshi Pandya, Amit Kanani, Nidhi Patel, Nitin Savaliya, Raghawendra Kumar, Dinesh Kumar, Zuber Saiyed, Komal Patel, Labdhi Pandya, Snehal Bagatharia, Bhavesh Modi, Gaurishankar Shrimali, R D Dixit, A M Kadri, Akanksha Ver…
311	450782	EPI_ISL_450782	hCoV-19/India/GBRC95a/2020	Asia / India / Gujarat / Ahmedabad	Gujarat	2020-04-11	Government Medical College-Bhavnagar	Gujarat Biotechnology Research Centre	Saklain Malek, Shirish Patel, Kairavi Desai, Tejas Shah, Ankit Hinsu, Pritesh Sabara, Apurvasinh Puvar, Janvi Raval, Zarna Patel, Monika Gandhi, Pinal Trivedi, Maharshi Pandya, Amit Kanani, Nidhi Patel, Nitin Savaliya, Raghawendra Kumar, Dinesh Kumar, Zuber Saiyed, Komal Patel, Labdhi Pandya, Snehal Bagatharia, Ramesh Pandit, Bhavesh Modi, Gaurishankar Shrimali, R D Dixit, A M Kadri, Priti Pandit…
312	450783	EPI_ISL_450783	hCoV-19/India/GBRC95b/2020	Asia / India / Gujarat / Ahmedabad	Gujarat	2020-04-11	Government Medical College-Bhavnagar	Gujarat Biotechnology Research Centre	Shirish Patel, Kairavi Desai, Saklain Malek, Ankit Hinsu, Pritesh Sabara, Apurvasinh Puvar, Janvi Raval, Zarna Patel, Monika Gandhi, Pinal Trivedi, Maharshi Pandya, Amit Kanani, Nidhi Patel, Nitin Savaliya, Raghawendra Kumar, Dinesh Kumar, Zuber Saiyed, Komal Patel, Labdhi Pandya, Snehal Bagatharia, Ramesh Pandit, Tejas Shah, Bhavesh Modi, Gaurishankar Shrimali, R D Dixit, A M Kadri, Neha Rajpara…
313	450784	EPI_ISL_450784	hCoV-19/India/GBRC96/2020	Asia / India / Gujarat / Botad	Gujarat	2020-05-09	Government Medical College-Bhavnagar	Gujarat Biotechnology Research Centre	Zarna Patel, Ramesh Pandit, Tejas Shah, Ankit Hinsu, Pritesh Sabara, Apurvasinh Puvar, Janvi Raval, Monika Gandhi, Pinal Trivedi, Maharshi Pandya, Amit Kanani, Nidhi Patel, Nitin Savaliya, Raghawendra Kumar, Dinesh Kumar, Zuber Saiyed, Komal Patel, Labdhi Pandya, Snehal Bagatharia, Kairavi Desai, Saklain Malek, Shirish Patel, Bhavesh Modi, Gaurishankar Shrimali, R D Dixit, A M Kadri, Afzal Ansari…
314	450785	EPI_ISL_450785	hCoV-19/India/GBRC97a/2020	Asia / India / Gujarat / Una	Gujarat	2020-05-10	Pandit Deendayal Upadhyay Government Medical College, Rajkot	Gujarat Biotechnology Research Centre	Prakash Modi, Sejul Antala, Manish Pattani, Apurvasinh Puvar, Janvi Raval, Zarna Patel, Monika Gandhi, Pinal Trivedi, Maharshi Pandya, Amit Kanani, Nidhi Patel, Nitin Savaliya, Raghawendra Kumar, Dinesh Kumar, Zuber Saiyed, Komal Patel, Labdhi Pandya, Snehal Bagatharia, Ramesh Pandit, Tejas Shah, Ankit Hinsu, Pritesh Sabara, Bhavesh Modi, Gaurishankar Shrimali, R D Dixit, A M Kadri, Neelam Nathan…
315	450786	EPI_ISL_450786	hCoV-19/India/GBRC97b/2020	Asia / India / Gujarat / Una	Gujarat	2020-05-10	Pandit Deendayal Upadhyay Government Medical College, Rajkot	Gujarat Biotechnology Research Centre	Sejul Antala, Manish Pattani, Prakash Modi, Janvi Raval, Zarna Patel, Monika Gandhi, Pinal Trivedi, Maharshi Pandya, Amit Kanani, Nidhi Patel, Nitin Savaliya, Raghawendra Kumar, Dinesh Kumar, Zuber Saiyed, Komal Patel, Labdhi Pandya, Snehal Bagatharia, Ramesh Pandit, Tejas Shah, Ankit Hinsu, Pritesh Sabara, Apurvasinh Puvar, Bhavesh Modi, Gaurishankar Shrimali, R D Dixit, A M Kadri, Armi Chaudhar…
316	450787	EPI_ISL_450787	hCoV-19/India/GBRC98/2020	Asia / India / Gujarat / Una	Gujarat	2020-05-11	Pandit Deendayal Upadhyay Government Medical College, Rajkot	Gujarat Biotechnology Research Centre	Manish Pattani, Prakash Modi, Sejul Antala, Zarna Patel, Monika Gandhi, Pinal Trivedi, Maharshi Pandya, Amit Kanani, Nidhi Patel, Nitin Savaliya, Raghawendra Kumar, Dinesh Kumar, Zuber Saiyed, Komal Patel, Labdhi Pandya, Snehal Bagatharia, Ramesh Pandit, Tejas Shah, Ankit Hinsu, Pritesh Sabara, Apurvasinh Puvar, Janvi Raval, Bhavesh Modi, Gaurishankar Shrimali, R D Dixit, A M Kadri, Bhavya Jindal…
317	450788	EPI_ISL_450788	hCoV-19/India/GBRC99/2020	Asia / India / Gujarat / Rajkot	Gujarat	2020-05-06	Pandit Deendayal Upadhyay Government Medical College, Rajkot	Gujarat Biotechnology Research Centre	Zarna Patel, Tejas Shah, Ankit Hinsu, Pritesh Sabara, Apurvasinh Puvar, Janvi Raval, Monika Gandhi, Pinal Trivedi, Maharshi Pandya, Amit Kanani, Nidhi Patel, Nitin Savaliya, Raghawendra Kumar, Dinesh Kumar, Zuber Saiyed, Komal Patel, Labdhi Pandya, Snehal Bagatharia, Prakash Modi, Sejul Antala, Manish Pattani, Ramesh Pandit, Bhavesh Modi, Gaurishankar Shrimali, R D Dixit, A M Kadri, Camellia Chak…
318	450789	EPI_ISL_450789	hCoV-19/India/GBRC100/2020	Asia / India / Gujarat / Kodinar	Gujarat	2020-05-10	Pandit Deendayal Upadhyay Government Medical College, Rajkot	Gujarat Biotechnology Research Centre	Ankit Hinsu, Pritesh Sabara, Apurvasinh Puvar, Janvi Raval, Zarna Patel, Monika Gandhi, Pinal Trivedi, Maharshi Pandya, Amit Kanani, Nidhi Patel, Nitin Savaliya, Raghawendra Kumar, Dinesh Kumar, Zuber Saiyed, Komal Patel, Labdhi Pandya, Snehal Bagatharia, Prakash Modi, Sejul Antala, Manish Pattani, Ramesh Pandit, Tejas Shah, Bhavesh Modi, Gaurishankar Shrimali, R D Dixit, A M Kadri, Siddhant Kuma…
319	450790	EPI_ISL_450790	hCoV-19/India/GBRC101/2020	Asia / India / Gujarat / Rajkot	Gujarat	2020-04-28	Pandit Deendayal Upadhyay Government Medical College, Rajkot	Gujarat Biotechnology Research Centre	Zarna Patel, Pritesh Sabara, Apurvasinh Puvar, Janvi Raval, Monika Gandhi, Pinal Trivedi, Maharshi Pandya, Amit Kanani, Nidhi Patel, Nitin Savaliya, Raghawendra Kumar, Dinesh Kumar, Zuber Saiyed, Komal Patel, Labdhi Pandya, Snehal Bagatharia, Prakash Modi, Sejul Antala, Manish Pattani, Ramesh Pandit, Tejas Shah, Ankit Hinsu, Bhavesh Modi, Gaurishankar Shrimali, R D Dixit, A M Kadri, Sharmistha Ma…
320	450791	EPI_ISL_450791	hCoV-19/India/GBRC102/2020	Asia / India / Gujarat / Rajkot	Gujarat	2020-04-27	Pandit Deendayal Upadhyay Government Medical College, Rajkot	Gujarat Biotechnology Research Centre	Zarna Patel, Apurvasinh Puvar, Janvi Raval, Monika Gandhi, Pinal Trivedi, Maharshi Pandya, Amit Kanani, Nidhi Patel, Nitin Savaliya, Raghawendra Kumar, Dinesh Kumar, Zuber Saiyed, Komal Patel, Labdhi Pandya, Snehal Bagatharia, Prakash Modi, Sejul Antala, Manish Pattani, Ramesh Pandit, Tejas Shah, Ankit Hinsu, Pritesh Sabara, Bhavesh Modi, Gaurishankar Shrimali, R D Dixit, A M Kadri, Pooja P Doshi…
321	451149	EPI_ISL_451149	hCoV-19/India/GBRC104/2020	Asia / India / Gujarat / Jamnagar	Gujarat	2020-05-07	M.P Shah Government Medocal college Jamnagar	Gujarat Biotechnology Research Centre	Janvi Raval, Zarna Patel, Monika Gandhi, Pinal Trivedi, Maharshi Pandya, Amit Kanani, Nidhi Patel, Nitin Savaliya, Raghawendra Kumar, Dinesh Kumar, Zuber Saiyed, Komal Patel, Labdhi Pandya, Snehal Bagatharia, Ramesh Pandit, Tejas Shah, Ankit Hinsu, Pritesh Sabara, Apurvasinh Puvar, Binita Aring, Bhavesh Modi, Gaurishankar Shrimali, R D Dixit, A M Kadri, Priti Pandita, Chaitanya Joshi, Madhvi Josh…
322	451150	EPI_ISL_451150	hCoV-19/India/GBRC105/2020	Asia / India / Gujarat / Jamnagar	Gujarat	2020-05-06	M.P Shah Government Medocal college Jamnagar	Gujarat Biotechnology Research Centre	Zarna Patel, Monika Gandhi, Pinal Trivedi, Maharshi Pandya, Amit Kanani, Nidhi Patel, Nitin Savaliya, Raghawendra Kumar, Dinesh Kumar, Zuber Saiyed, Komal Patel, Labdhi Pandya, Snehal Bagatharia, Ramesh Pandit, Tejas Shah, Ankit Hinsu, Pritesh Sabara, Apurvasinh Puvar, Binita Aring, Janvi Raval, Bhavesh Modi, Gaurishankar Shrimali, R D Dixit, A M Kadri, Pragya Sharma, Chaitanya Joshi, Madhvi Josh…
323	451151	EPI_ISL_451151	hCoV-19/India/GBRC106/2020	Asia / India / Gujarat / Jamnagar	Gujarat	2020-05-05	M.P Shah Government Medocal college Jamnagar	Gujarat Biotechnology Research Centre	Monika Gandhi, Pinal Trivedi, Maharshi Pandya, Amit Kanani, Nidhi Patel, Nitin Savaliya, Raghawendra Kumar, Dinesh Kumar, Zuber Saiyed, Komal Patel, Labdhi Pandya, Snehal Bagatharia, Ramesh Pandit, Tejas Shah, Ankit Hinsu, Pritesh Sabara, Apurvasinh Puvar, Binita Aring, Janvi Raval, Zarna Patel, Bhavesh Modi, Gaurishankar Shrimali, R D Dixit, A M Kadri, Neha Rajpara, Chaitanya Joshi, Madhvi Joshi,
324	451152	EPI_ISL_451152	hCoV-19/India/GBRC107/2020	Asia / India / Gujarat / Jamnagar	Gujarat	2020-05-09	M.P Shah Government Medocal college Jamnagar	Gujarat Biotechnology Research Centre	Pinal Trivedi, Maharshi Pandya, Amit Kanani, Nidhi Patel, Nitin Savaliya, Raghawendra Kumar, Dinesh Kumar, Zuber Saiyed, Komal Patel, Labdhi Pandya, Snehal Bagatharia, Ramesh Pandit, Tejas Shah, Ankit Hinsu, Pritesh Sabara, Apurvasinh Puvar, Binita Aring, Janvi Raval, Zarna Patel, Monika Gandhi, Bhavesh Modi, Gaurishankar Shrimali, R D Dixit, A M Kadri, Afzal Ansari, Chaitanya Joshi, Madhvi Joshi,
325	451153	EPI_ISL_451153	hCoV-19/India/GBRC108/2020	Asia / India / Gujarat / Jamnagar	Gujarat	2020-05-10	M.P Shah Government Medocal college Jamnagar	Gujarat Biotechnology Research Centre	Maharshi Pandya, Amit Kanani, Nidhi Patel, Nitin Savaliya, Raghawendra Kumar, Dinesh Kumar, Zuber Saiyed, Komal Patel, Labdhi Pandya, Snehal Bagatharia, Ramesh Pandit, Tejas Shah, Ankit Hinsu, Pritesh Sabara, Apurvasinh Puvar, Binita Aring, Janvi Raval, Zarna Patel, Monika Gandhi, Pinal Trivedi, Bhavesh Modi, Gaurishankar Shrimali, R D Dixit, A M Kadri, Fenil Patel, Chaitanya Joshi, Madhvi Joshi,
326	451154	EPI_ISL_451154	hCoV-19/India/GBRC109/2020	Asia / India / Gujarat / Dahod	Gujarat	2020-05-03	Government Medical College, Vadodara	Gujarat Biotechnology Research Centre	Manish Pattani, Tanuja Javadekar , Maharshi Pandya, Amit Kanani, Nidhi Patel, Nitin Savaliya, Raghawendra Kumar, Dinesh Kumar, Zuber Saiyed, Komal Patel, Labdhi Pandya, Snehal Bagatharia, Ramesh Pandit, Tejas Shah, Ankit Hinsu, Pritesh Sabara, Apurvasinh Puvar, Janvi Raval, Zarna Patel, Monika Gandhi, Pinal Trivedi, Bhavesh Modi, Gaurishankar Shrimali, R D Dixit, A M Kadri, Neelam Nathani, Chaita…
327	451155	EPI_ISL_451155	hCoV-19/India/GBRC110/2020	Asia / India / Gujarat / Vadodara	Gujarat	2020-05-03	Government Medical College, Vadodara	Gujarat Biotechnology Research Centre	Tanuja Javadekar , Manish Pattani, Amit Kanani, Nidhi Patel, Nitin Savaliya, Raghawendra Kumar, Dinesh Kumar, Zuber Saiyed, Komal Patel, Labdhi Pandya, Snehal Bagatharia, Ramesh Pandit, Tejas Shah, Ankit Hinsu, Pritesh Sabara, Apurvasinh Puvar, Janvi Raval, Zarna Patel, Monika Gandhi, Pinal Trivedi, Maharshi Pandya, Bhavesh Modi, Gaurishankar Shrimali, R D Dixit, A M Kadri, Armi Chaudhari, Chaita…
328	451156	EPI_ISL_451156	hCoV-19/India/GBRC111/2020	Asia / India / Gujarat / Dahod	Gujarat	2020-05-01	Government Medical College, Vadodara	Gujarat Biotechnology Research Centre	Amit Kanani, Nidhi Patel, Nitin Savaliya, Raghawendra Kumar, Dinesh Kumar, Zuber Saiyed, Komal Patel, Labdhi Pandya, Snehal Bagatharia, Ramesh Pandit, Tejas Shah, Ankit Hinsu, Pritesh Sabara, Apurvasinh Puvar, Janvi Raval, Zarna Patel, Monika Gandhi, Pinal Trivedi, Maharshi Pandya, Manish Pattani, Tanuja Javadekar , Bhavesh Modi, Gaurishankar Shrimali, R D Dixit, A M Kadri, Bhavya Jindal, Chaitan…
329	451157	EPI_ISL_451157	hCoV-19/India/GBRC112/2020	Asia / India / Gujarat / Vadodara	Gujarat	2020-05-02	Government Medical College, Vadodara	Gujarat Biotechnology Research Centre	Nidhi Patel, Nitin Savaliya, Raghawendra Kumar, Dinesh Kumar, Zuber Saiyed, Komal Patel, Labdhi Pandya, Snehal Bagatharia, Ramesh Pandit, Tejas Shah, Ankit Hinsu, Pritesh Sabara, Apurvasinh Puvar, Janvi Raval, Zarna Patel, Monika Gandhi, Pinal Trivedi, Maharshi Pandya, Manish Pattani, Tanuja Javadekar , Amit Kanani, Bhavesh Modi, Gaurishankar Shrimali, R D Dixit, A M Kadri, Camellia Chakraborty, …
330	451158	EPI_ISL_451158	hCoV-19/India/GBRC113/2020	Asia / India / Gujarat / Vadodara	Gujarat	2020-05-03	Government Medical College, Vadodara	Gujarat Biotechnology Research Centre	Nitin Savaliya, Raghawendra Kumar, Dinesh Kumar, Zuber Saiyed, Komal Patel, Labdhi Pandya, Snehal Bagatharia, Ramesh Pandit, Tejas Shah, Ankit Hinsu, Pritesh Sabara, Apurvasinh Puvar, Janvi Raval, Zarna Patel, Monika Gandhi, Pinal Trivedi, Maharshi Pandya, Manish Pattani, Tanuja Javadekar , Amit Kanani, Nidhi Patel, Bhavesh Modi, Gaurishankar Shrimali, R D Dixit, A M Kadri, Siddhant Kumar, Chaita…
331	451159	EPI_ISL_451159	hCoV-19/India/GBRC114/2020	Asia / India / Gujarat / Dahod	Gujarat	2020-05-03	Government Medical College, Vadodara	Gujarat Biotechnology Research Centre	Raghawendra Kumar, Dinesh Kumar, Zuber Saiyed, Komal Patel, Labdhi Pandya, Snehal Bagatharia, Ramesh Pandit, Tejas Shah, Ankit Hinsu, Pritesh Sabara, Apurvasinh Puvar, Janvi Raval, Zarna Patel, Monika Gandhi, Pinal Trivedi, Maharshi Pandya, Manish Pattani, Tanuja Javadekar , Amit Kanani, Nidhi Patel, Nitin Savaliya, Bhavesh Modi, Gaurishankar Shrimali, R D Dixit, A M Kadri, Sharmistha Majumdar, C…
332	451160	EPI_ISL_451160	hCoV-19/India/GBRC115/2020	Asia / India / Gujarat / Vadodara	Gujarat	2020-05-03	Government Medical College, Vadodara	Gujarat Biotechnology Research Centre	Dinesh Kumar, Zuber Saiyed, Komal Patel, Labdhi Pandya, Snehal Bagatharia, Ramesh Pandit, Tejas Shah, Ankit Hinsu, Pritesh Sabara, Apurvasinh Puvar, Janvi Raval, Zarna Patel, Monika Gandhi, Pinal Trivedi, Maharshi Pandya, Manish Pattani, Tanuja Javadekar , Amit Kanani, Nidhi Patel, Nitin Savaliya, Raghawendra Kumar, Bhavesh Modi, Gaurishankar Shrimali, R D Dixit, A M Kadri, Pooja P Doshi, Chaitan…
333	451161	EPI_ISL_451161	hCoV-19/India/GBRC116/2020	Asia / India / Gujarat / Dahod	Gujarat	2020-05-03	Government Medical College, Vadodara	Gujarat Biotechnology Research Centre	Zuber Saiyed, Komal Patel, Labdhi Pandya, Snehal Bagatharia, Ramesh Pandit, Tejas Shah, Ankit Hinsu, Pritesh Sabara, Apurvasinh Puvar, Janvi Raval, Zarna Patel, Monika Gandhi, Pinal Trivedi, Maharshi Pandya, Manish Pattani, Tanuja Javadekar , Amit Kanani, Nidhi Patel, Nitin Savaliya, Raghawendra Kumar, Dinesh Kumar, Bhavesh Modi, Gaurishankar Shrimali, R D Dixit, A M Kadri, Akanksha Verma, Chaita…
334	451162	EPI_ISL_451162	hCoV-19/India/GBRC117/2020	Asia / India / Gujarat / Vadodara	Gujarat	2020-05-03	Government Medical College, Vadodara	Gujarat Biotechnology Research Centre	Komal Patel, Labdhi Pandya, Snehal Bagatharia, Ramesh Pandit, Tejas Shah, Ankit Hinsu, Pritesh Sabara, Apurvasinh Puvar, Janvi Raval, Zarna Patel, Monika Gandhi, Pinal Trivedi, Maharshi Pandya, Manish Pattani, Tanuja Javadekar , Amit Kanani, Nidhi Patel, Nitin Savaliya, Raghawendra Kumar, Dinesh Kumar, Zuber Saiyed, Bhavesh Modi, Gaurishankar Shrimali, R D Dixit, A M Kadri, Priti Pandita, Chaitan…
335	451163	EPI_ISL_451163	hCoV-19/India/GBRC118/2020	Asia / India / Gujarat / Vadodara	Gujarat	2020-05-02	Government Medical College, Vadodara	Gujarat Biotechnology Research Centre	Labdhi Pandya, Snehal Bagatharia, Ramesh Pandit, Tejas Shah, Ankit Hinsu, Pritesh Sabara, Apurvasinh Puvar, Janvi Raval, Zarna Patel, Monika Gandhi, Pinal Trivedi, Maharshi Pandya, Manish Pattani, Tanuja Javadekar , Amit Kanani, Nidhi Patel, Nitin Savaliya, Raghawendra Kumar, Dinesh Kumar, Zuber Saiyed, Komal Patel, Bhavesh Modi, Gaurishankar Shrimali, R D Dixit, A M Kadri, Pragya Sharma, Chaitan…
336	451666	EPI_ISL_451666	hCoV-19/India/GBRC103/2020	Asia / India / Gujarat / Jamnagar	Gujarat	2020-05-04	M.P Shah Government Medocal college Jamnagar	Gujarat Biotechnology Research Centre	Binita Aring, Janvi Raval, Zarna Patel, Monika Gandhi, Pinal Trivedi, Maharshi Pandya, Amit Kanani, Nidhi Patel, Nitin Savaliya, Raghawendra Kumar, Dinesh Kumar, Zuber Saiyed, Komal Patel, Labdhi Pandya, Snehal Bagatharia, Ramesh Pandit, Tejas Shah, Ankit Hinsu, Pritesh Sabara, Apurvasinh Puvar, Bhavesh Modi, Gaurishankar Shrimali, R D Dixit, A M Kadri, Akanksha Verma, Chaitanya Joshi, Madhvi Jos…
337	452192	EPI_ISL_452192	hCoV-19/India/NIV-10380/2020	Asia / India / Maharashtra	Maharashtra	2020-04-16	NIV Influenza	NIV Influenza	Potdar V
338	452193	EPI_ISL_452193	hCoV-19/India/NIV-10419/2020	Asia / India / Maharashtra	Maharashtra	2020-04-16	NIV Influenza	NIV Influenza	Potdar V
339	452195	EPI_ISL_452195	hCoV-19/India/NIV-11681/2020	Asia / India / Maharashtra	Maharashtra	2020-04-19	NIV Influenza	NIV Influenza	Potdar V
340	452196	EPI_ISL_452196	hCoV-19/India/NIV-11683/2020	Asia / India / Maharashtra	Maharashtra	2020-04-19	NIV Influenza	NIV Influenza	Potdar V
341	452197	EPI_ISL_452197	hCoV-19/India/NIV-11687/2020	Asia / India / Maharashtra	Maharashtra	2020-04-19	NIV Influenza	NIV Influenza	Potdar V
342	452198	EPI_ISL_452198	hCoV-19/India/NIV-11855/2020	Asia / India / Maharashtra	Maharashtra	2020-04-20	NIV Influenza	NIV Influenza	Potdar V
343	452199	EPI_ISL_452199	hCoV-19/India/NIV-12019/2020	Asia / India / Maharashtra	Maharashtra	2020-04-20	NIV Influenza	NIV Influenza	Potdar V
344	452200	EPI_ISL_452200	hCoV-19/India/NIV-12024/2020	Asia / India / Maharashtra	Maharashtra	2020-04-20	NIV Influenza	NIV Influenza	Potdar V
345	452201	EPI_ISL_452201	hCoV-19/India/NIV-12067/2020	Asia / India / Maharashtra	Maharashtra	2020-04-20	NIV Influenza	NIV Influenza	Potdar V
346	452202	EPI_ISL_452202	hCoV-19/India/NIV-2810/2020	Asia / India / Maharashtra	Maharashtra	2020-03-16	NIV Influenza	NIV Influenza	Potdar V
347	452203	EPI_ISL_452203	hCoV-19/India/NIV-4367/2020	Asia / India / Maharashtra	Maharashtra	2020-03-22	NIV Influenza	NIV Influenza	Potdar V
348	452204	EPI_ISL_452204	hCoV-19/India/NIV-5109/2020	Asia / India / Maharashtra	Maharashtra	2020-03-26	NIV Influenza	NIV Influenza	Potdar V
349	452205	EPI_ISL_452205	hCoV-19/India/NIV-5119/2020	Asia / India / Maharashtra	Maharashtra	2020-03-26	NIV Influenza	NIV Influenza	Potdar V
350	452207	EPI_ISL_452207	hCoV-19/India/NIV-7439/2020	Asia / India / Maharashtra	Maharashtra	2020-04-05	NIV Influenza	NIV Influenza	Potdar V
351	452208	EPI_ISL_452208	hCoV-19/India/NIV-7511/2020	Asia / India / Maharashtra	Maharashtra	2020-04-05	NIV Influenza	NIV Influenza	Potdar V
352	452209	EPI_ISL_452209	hCoV-19/India/NIV-7786/2020	Asia / India / Maharashtra	Maharashtra	2020-04-06	NIV Influenza	NIV Influenza	Potdar V
353	452210	EPI_ISL_452210	hCoV-19/India/NIV-7830/2020	Asia / India / Maharashtra	Maharashtra	2020-04-06	NIV Influenza	NIV Influenza	Potdar V
354	452211	EPI_ISL_452211	hCoV-19/India/NIV-9157/2020	Asia / India / Maharashtra	Maharashtra	2020-04-13	NIV Influenza	NIV Influenza	Potdar V
355	452212	EPI_ISL_452212	hCoV-19/India/NIV-9768/2020	Asia / India / Maharashtra	Maharashtra	2020-04-15	NIV Influenza	NIV Influenza	Potdar V
356	452213	EPI_ISL_452213	hCoV-19/India/NIV-981/2020	Asia / India / Maharashtra	Maharashtra	2020-03-10	NIV Influenza	NIV Influenza	Potdar V
357	452214	EPI_ISL_452214	hCoV-19/India/NIV-QA-709/2020	Asia / India / Maharashtra	Maharashtra	2020-04-07	NIV Influenza	NIV Influenza	Potdar V
358	452215	EPI_ISL_452215	hCoV-19/India/NIV-QC-797/2020	Asia / India / Maharashtra	Maharashtra	2020-04-22	NIV Influenza	NIV Influenza	Potdar V
359	452216	EPI_ISL_452216	hCoV-19/India/NIV-QC-802/2020	Asia / India / Maharashtra	Maharashtra	2020-04-27	NIV Influenza	NIV Influenza	Potdar V
360	452217	EPI_ISL_452217	hCoV-19/India/NIV-QC-800/2020	Asia / India / Maharashtra	Maharashtra	2020-04-26	NIV Influenza	NIV Influenza	Potdar V
361	452790	EPI_ISL_452790	hCoV-19/India/NIHSAD-2604-22/2020	Asia / India / Madhya Pradesh	Madhya Pradesh	2020-04-24	ICAR-National Institute of High Security Animal Diseases	ICAR-National Institute of High Security Animal Diseases	Anamika Mishra, Ashutosh Aasdev, Sandeep Bhatia, Harshad Murugkar, Chakradhar Tosh, Niranjan Mishra, Shanmugasundaram Nagarajan, Katherukamem Rajukumar, Richa Sood, G Venkatesh, Atul Kumar Pateriya, Manoj Kumar, Shashi Bhushan Sudhakar, Fateh Singh, Sethil Kumar D, Senmannan Kalaiyarasu, Pradeep Gandhale, Naveen Kumar, Chandan Kumar Dubey, Sushil Tripathi, Sandeep Kumar Jhade, Meghna Tripathi, Su…
362	452791	EPI_ISL_452791	hCoV-19/India/NIHSAD-2904-107/2020	Asia / India / Madhya Pradesh	Madhya Pradesh	2020-04-27	ICAR-National Institute of High Security Animal Diseases	ICAR-National Institute of High Security Animal Diseases	Anamika Mishra, Ashutosh Aasdev, Sandeep Bhatia, Harshad Murugkar, Chakradhar Tosh, Niranjan Mishra, Shanmugasundaram Nagarajan, Katherukamem Rajukumar, Richa Sood, G Venkatesh, Atul Kumar Pateriya, Manoj Kumar, Shashi Bhushan Sudhakar, Fateh Singh, Sethil Kumar D, Senmannan Kalaiyarasu, Pradeep Gandhale, Naveen Kumar, Chandan Kumar Dubey, Sushil Tripathi, Sandeep Kumar Jhade, Meghna Tripathi, Su…
363	452792	EPI_ISL_452792	hCoV-19/India/NIHSAD-0105-77/2020	Asia / India / Madhya Pradesh	Madhya Pradesh	2020-04-30	ICAR-National Institute of High Security Animal Diseases	ICAR-National Institute of High Security Animal Diseases	Anamika Mishra, Ashutosh Aasdev, Sandeep Bhatia, Harshad Murugkar, Chakradhar Tosh, Niranjan Mishra, Shanmugasundaram Nagarajan, Katherukamem Rajukumar, Richa Sood, G Venkatesh, Atul Kumar Pateriya, Manoj Kumar, Shashi Bhushan Sudhakar, Fateh Singh, Sethil Kumar D, Senmannan Kalaiyarasu, Pradeep Gandhale, Naveen Kumar, Chandan Kumar Dubey, Sushil Tripathi, Sandeep Kumar Jhade, Meghna Tripathi, Su…
364	452793	EPI_ISL_452793	hCoV-19/India/NIHSAD-0405-24/2020	Asia / India / Madhya Pradesh	Madhya Pradesh	2020-05-03	ICAR-National Institute of High Security Animal Diseases	ICAR-National Institute of High Security Animal Diseases	Anamika Mishra, Ashutosh Aasdev, Sandeep Bhatia, Harshad Murugkar, Chakradhar Tosh, Niranjan Mishra, Shanmugasundaram Nagarajan, Katherukamem Rajukumar, Richa Sood, G Venkatesh, Atul Kumar Pateriya, Manoj Kumar, Shashi Bhushan Sudhakar, Fateh Singh, Sethil Kumar D, Senmannan Kalaiyarasu, Pradeep Gandhale, Naveen Kumar, Chandan Kumar Dubey, Sushil Tripathi, Sandeep Kumar Jhade, Meghna Tripathi, Su…
365	452794	EPI_ISL_452794	hCoV-19/India/NIHSAD-0905-216/2020	Asia / India / Madhya Pradesh	Madhya Pradesh	2020-05-08	ICAR-National Institute of High Security Animal Diseases	ICAR-National Institute of High Security Animal Diseases	Anamika Mishra, Ashutosh Aasdev, Sandeep Bhatia, Harshad Murugkar, Chakradhar Tosh, Niranjan Mishra, Shanmugasundaram Nagarajan, Katherukamem Rajukumar, Richa Sood, G Venkatesh, Atul Kumar Pateriya, Manoj Kumar, Shashi Bhushan Sudhakar, Fateh Singh, Sethil Kumar D, Senmannan Kalaiyarasu, Pradeep Gandhale, Naveen Kumar, Chandan Kumar Dubey, Sushil Tripathi, Sandeep Kumar Jhade, Meghna Tripathi, Su…
366	452795	EPI_ISL_452795	hCoV-19/India/NIHSAD-1005-52/2020	Asia / India / Madhya Pradesh	Madhya Pradesh	2020-05-09	ICAR-National Institute of High Security Animal Diseases	ICAR-National Institute of High Security Animal Diseases	Anamika Mishra, Ashutosh Aasdev, Sandeep Bhatia, Harshad Murugkar, Chakradhar Tosh, Niranjan Mishra, Shanmugasundaram Nagarajan, Katherukamem Rajukumar, Richa Sood, G Venkatesh, Atul Kumar Pateriya, Manoj Kumar, Shashi Bhushan Sudhakar, Fateh Singh, Sethil Kumar D, Senmannan Kalaiyarasu, Pradeep Gandhale, Naveen Kumar, Chandan Kumar Dubey, Sushil Tripathi, Sandeep Kumar Jhade, Meghna Tripathi, Su…
367	454524	EPI_ISL_454524	hCoV-19/India/NIV-12058/2020	Asia / India / Maharashtra	Maharashtra	2020-04-20	NIV Influenza	NIV Influenza	Potdar V
368	454525	EPI_ISL_454525	hCoV-19/India/NIV-1738/2020	Asia / India / Maharashtra	Maharashtra	2020-03-12	NIV Influenza	NIV Influenza	Potdar V
369	454526	EPI_ISL_454526	hCoV-19/India/NIV-1804/2020	Asia / India / Maharashtra	Maharashtra	2020-03-13	NIV Influenza	NIV Influenza	Potdar V
370	454527	EPI_ISL_454527	hCoV-19/India/NIV-2387/2020	Asia / India / Maharashtra	Maharashtra	2020-03-13	NIV Influenza	NIV Influenza	Potdar V
371	454528	EPI_ISL_454528	hCoV-19/India/NIV-3472/2020	Asia / India / Maharashtra	Maharashtra	2020-03-17	NIV Influenza	NIV Influenza	Potdar V
372	454529	EPI_ISL_454529	hCoV-19/India/NIV-4130/2020	Asia / India / Maharashtra	Maharashtra	2020-03-21	NIV Influenza	NIV Influenza	Potdar V
373	454531	EPI_ISL_454531	hCoV-19/India/NIV-4369/2020	Asia / India / Maharashtra	Maharashtra	2020-03-22	NIV Influenza	NIV Influenza	Potdar V
374	454532	EPI_ISL_454532	hCoV-19/India/NIV-4379/2020	Asia / India / Maharashtra	Maharashtra	2020-03-23	NIV Influenza	NIV Influenza	Potdar V
375	454533	EPI_ISL_454533	hCoV-19/India/NIV-4438/2020	Asia / India / Maharashtra	Maharashtra	2020-03-23	NIV Influenza	NIV Influenza	Potdar V
376	454534	EPI_ISL_454534	hCoV-19/India/NIV-4622/2020	Asia / India / Maharashtra	Maharashtra	2020-03-24	NIV Influenza	NIV Influenza	Potdar V
377	454536	EPI_ISL_454536	hCoV-19/India/NIV-5102/2020	Asia / India / Maharashtra	Maharashtra	2020-03-26	NIV Influenza	NIV Influenza	Potdar V
378	454537	EPI_ISL_454537	hCoV-19/India/NIV-5104/2020	Asia / India / Maharashtra	Maharashtra	2020-03-26	NIV Influenza	NIV Influenza	Potdar V
379	454540	EPI_ISL_454540	hCoV-19/India/NIV-6216/2020	Asia / India / Maharashtra	Maharashtra	2020-04-01	NIV Influenza	NIV Influenza	Potdar V
380	454542	EPI_ISL_454542	hCoV-19/India/NIV-6315/2020	Asia / India / Maharashtra	Maharashtra	2020-03-30	NIV Influenza	NIV Influenza	Potdar V
381	454543	EPI_ISL_454543	hCoV-19/India/NIV-6423/2020	Asia / India / Maharashtra	Maharashtra	2020-03-31	NIV Influenza	NIV Influenza	Potdar V
382	454544	EPI_ISL_454544	hCoV-19/India/NIV-6614/2020	Asia / India / Maharashtra	Maharashtra	2020-04-02	NIV Influenza	NIV Influenza	Potdar V
383	454546	EPI_ISL_454546	hCoV-19/India/NIV-6964/2020	Asia / India / Maharashtra	Maharashtra	2020-04-03	NIV Influenza	NIV Influenza	Potdar V
384	454547	EPI_ISL_454547	hCoV-19/India/NIV-7044/2020	Asia / India / Maharashtra	Maharashtra	2020-04-04	NIV Influenza	NIV Influenza	Potdar V
385	454549	EPI_ISL_454549	hCoV-19/India/NIV-7558/2020	Asia / India / Maharashtra	Maharashtra	2020-04-05	NIV Influenza	NIV Influenza	Potdar V
386	454551	EPI_ISL_454551	hCoV-19/India/NIV-7893/2020	Asia / India / Maharashtra	Maharashtra	2020-04-07	NIV Influenza	NIV Influenza	Potdar V
387	454552	EPI_ISL_454552	hCoV-19/India/NIV-7966/2020	Asia / India / Maharashtra	Maharashtra	2020-04-06	NIV Influenza	NIV Influenza	Potdar V
388	454557	EPI_ISL_454557	hCoV-19/India/NIV-9154/2020	Asia / India / Maharashtra	Maharashtra	2020-04-13	NIV Influenza	NIV Influenza	Potdar V
389	454560	EPI_ISL_454560	hCoV-19/India/NIV-701_3/2020	Asia / India / Maharashtra	Maharashtra	2020-04-06	NIV Influenza	NIV Influenza	Potdar V
390	454563	EPI_ISL_454563	hCoV-19/India/NIV-QA-707/2020	Asia / India / Maharashtra	Maharashtra	2020-04-10	NIV Influenza	NIV Influenza	Potdar V
391	454564	EPI_ISL_454564	hCoV-19/India/NIV-QA-708/2020	Asia / India / Maharashtra	Maharashtra	2020-04-04	NIV Influenza	NIV Influenza	Potdar V
392	454565	EPI_ISL_454565	hCoV-19/India/NIV-QA-710/2020	Asia / India / Maharashtra	Maharashtra	2020-03-31	NIV Influenza	NIV Influenza	Potdar V
393	454566	EPI_ISL_454566	hCoV-19/India/NIV-QC-795/2020	Asia / India / Maharashtra	Maharashtra	2020-04-21	NIV Influenza	NIV Influenza	Potdar V
394	454567	EPI_ISL_454567	hCoV-19/India/NIV-QC-796/2020	Asia / India / Maharashtra	Maharashtra	2020-04-22	NIV Influenza	NIV Influenza	Potdar V
395	454568	EPI_ISL_454568	hCoV-19/India/NIV-QC-798/2020	Asia / India / Maharashtra	Maharashtra	2020-04-25	NIV Influenza	NIV Influenza	Potdar V
396	454569	EPI_ISL_454569	hCoV-19/India/NIV-QC-799/2020	Asia / India / Maharashtra	Maharashtra	2020-04-26	NIV Influenza	NIV Influenza	Potdar V
397	454570	EPI_ISL_454570	hCoV-19/India/NIV-QC-801/2020	Asia / India / Maharashtra	Maharashtra	2020-04-26	NIV Influenza	NIV Influenza	Potdar V
398	454830	EPI_ISL_454830	hCoV-19/India/SMSCOV109/2020	Asia / India / Rajasthan / Jaipur	Rajasthan	2020-04-23	SMS Medical College, Jaipur	CSIR Institute of Genomics and Integrative Biology	Sudhir Bhandari, Rahul Bhoyar, Mohammed Imran, Mohit Divakar, Disha Sharma, Anshul Kumar, Bani Jolly, Rahul Sahlot, Abhinav Jain, Paras Sehgal, Gyan Ranjan, Vinod Scaria, Sridhar Sivasubbu, Sandeep K Mathur
399	454831	EPI_ISL_454831	hCoV-19/India/SMSCOV141/2020	Asia / India / Rajasthan / Jaipur	Rajasthan	2020-04-29	SMS Medical College, Jaipur	CSIR Institute of Genomics and Integrative Biology	Sudhir Bhandari, Rahul Bhoyar, Mohammed Imran, Mohit Divakar, Disha Sharma, Anshul Kumar, Bani Jolly, Rahul Sahlot, Abhinav Jain, Paras Sehgal, Gyan Ranjan, Vinod Scaria, Sridhar Sivasubbu, Sandeep K Mathur
400	454832	EPI_ISL_454832	hCoV-19/India/SMSCOV161/2020	Asia / India / Rajasthan / Jaipur	Rajasthan	2020-04-21	SMS Medical College, Jaipur	CSIR Institute of Genomics and Integrative Biology	Sudhir Bhandari, Rahul Bhoyar, Mohammed Imran, Mohit Divakar, Disha Sharma, Anshul Kumar, Bani Jolly, Rahul Sahlot, Abhinav Jain, Paras Sehgal, Gyan Ranjan, Vinod Scaria, Sridhar Sivasubbu, Sandeep K Mathur
401	454833	EPI_ISL_454833	hCoV-19/India/SMSCOV175/2020	Asia / India / Rajasthan / Jaipur	Rajasthan	2020-04-27	SMS Medical College, Jaipur	CSIR Institute of Genomics and Integrative Biology	Sudhir Bhandari, Rahul Bhoyar, Mohammed Imran, Mohit Divakar, Disha Sharma, Anshul Kumar, Bani Jolly, Rahul Sahlot, Abhinav Jain, Paras Sehgal, Gyan Ranjan, Vinod Scaria, Sridhar Sivasubbu, Sandeep K Mathur
402	454858	EPI_ISL_454858	hCoV-19/India/THSTI-BAL_39/2020	Asia / India / Haryana	Haryana	2020-04-07	Translational Health Science and Technology Institute -ESIC medical college and hospital, Faridabad	THSTI Bioassay laboratory	Saurabh Kumar, Jigme Wangchuk, Anil Kumar Pandey, Asim Das, Guruprasad R. Medigeshi
403	454862	EPI_ISL_454862	hCoV-19/India/THSTI-BAL_231/2020	Asia / India / Haryana	Haryana	2020-04-11	Translational Health Science and Technology Institute -ESIC medical college and hospital, Faridabad	THSTI Bioassay laboratory	Saurabh Kumar, Jigme Wangchuk, Anil Kumar Pandey, Asim Das, Guruprasad R. Medigeshi
404	454866	EPI_ISL_454866	hCoV-19/India/THSTI-BAL_914/2020	Asia / India / Haryana	Haryana	2020-04-16	Translational Health Science and Technology Institute -ESIC medical college and hospital, Faridabad	THSTI Bioassay laboratory	Saurabh Kumar, Jigme Wangchuk, Anil Kumar Pandey, Asim Das, Guruprasad R. Medigeshi
405	454867	EPI_ISL_454867	hCoV-19/India/THSTI-BAL_918/2020	Asia / India / Haryana	Haryana	2020-04-16	Translational Health Science and Technology Institute -ESIC medical college and hospital, Faridabad	THSTI Bioassay laboratory	Saurabh Kumar, Jigme Wangchuk, Anil Kumar Pandey, Asim Das, Guruprasad R. Medigeshi
406	455015	EPI_ISL_455015	hCoV-19/India/GBRC80/2020	Asia / India / Gujarat / Rajkot	Gujarat	2020-04-28	Pandit Deendayal Upadhyay Government Medical College, Rajkot	Gujarat Biotechnology Research Centre	Snehal Bagatharia, Prakash Modi, Sejul Antala, Manish Pattani, Ramesh Pandit, Tejas Shah, Ankit Hinsu, Pritesh Sabara, Apurvasinh Puvar, Janvi Raval, Zarna Patel, Monika Gandhi, Pinal Trivedi, Maharshi Pandya, Amit Kanani, Nidhi Patel, Nitin Savaliya, Raghawendra Kumar, Dinesh Kumar, Zuber Saiyed, Komal Patel, Labdhi Pandya, Neha Rajpara, Bhavesh Modi, Gaurishankar Shrimali, R D Dixit, A M Kadri,…
407	455016	EPI_ISL_455016	hCoV-19/India/GBRC119/2020	Asia / India / Gujarat / Rajkot	Gujarat	2020-04-27	Pandit Deendayal Upadhyay Government Medical College, Rajkot	Gujarat Biotechnology Research Centre	Prakash Modi, Sejul Antala, Manish Pattani, Ramesh Pandit, Tejas Shah, Ankit Hinsu, Pritesh Sabara, Apurvasinh Puvar, Janvi Raval, Zarna Patel, Monika Gandhi, Pinal Trivedi, Maharshi Pandya, Amit Kanani, Nidhi Patel, Nitin Savaliya, Raghawendra Kumar, Dinesh Kumar, Zuber Saiyed, Komal Patel, Labdhi Pandya, Snehal Bagatharia, Afzal Ansari, Bhavesh Modi, Gaurishankar Shrimali, R D Dixit, A M Kadri,…
408	455017	EPI_ISL_455017	hCoV-19/India/GBRC120/2020	Asia / India / Gujarat / Vadodara	Gujarat	2020-05-02	Government Medical College, Vadodara	Gujarat Biotechnology Research Centre	Tanuja Javadekar , R N Daveshwar, Ramesh Pandit, Tejas Shah, Ankit Hinsu, Pritesh Sabara, Apurvasinh Puvar, Janvi Raval, Zarna Patel, Monika Gandhi, Pinal Trivedi, Maharshi Pandya, Amit Kanani, Nidhi Patel, Nitin Savaliya, Raghawendra Kumar, Dinesh Kumar, Zuber Saiyed, Komal Patel, Labdhi Pandya, Snehal Bagatharia, Fenil Patel, Bhavesh Modi, Gaurishankar Shrimali, R D Dixit, A M Kadri, Umang Mish…
409	455018	EPI_ISL_455018	hCoV-19/India/GBRC121/2020	Asia / India / Gujarat / Vadodara	Gujarat	2020-05-02	Government Medical College, Vadodara	Gujarat Biotechnology Research Centre	R N Daveshwar, Ramesh Pandit, Tejas Shah, Ankit Hinsu, Pritesh Sabara, Apurvasinh Puvar, Janvi Raval, Zarna Patel, Monika Gandhi, Pinal Trivedi, Maharshi Pandya, Amit Kanani, Nidhi Patel, Nitin Savaliya, Raghawendra Kumar, Dinesh Kumar, Zuber Saiyed, Komal Patel, Labdhi Pandya, Snehal Bagatharia, Tanuja Javadekar , Neelam Nathani, Bhavesh Modi, Gaurishankar Shrimali, R D Dixit, A M Kadri, Umang M…
410	455019	EPI_ISL_455019	hCoV-19/India/GBRC122/2020	Asia / India / Gujarat / Vadodara	Gujarat	2020-05-02	Government Medical College, Vadodara	Gujarat Biotechnology Research Centre	Ramesh Pandit, Tejas Shah, Ankit Hinsu, Pritesh Sabara, Apurvasinh Puvar, Janvi Raval, Zarna Patel, Monika Gandhi, Pinal Trivedi, Maharshi Pandya, Amit Kanani, Nidhi Patel, Nitin Savaliya, Raghawendra Kumar, Dinesh Kumar, Zuber Saiyed, Komal Patel, Labdhi Pandya, Snehal Bagatharia, Tanuja Javadekar , R N Daveshwar, Armi Chaudhari, Bhavesh Modi, Gaurishankar Shrimali, R D Dixit, A M Kadri, Umang M…
411	455020	EPI_ISL_455020	hCoV-19/India/GBRC123/2020	Asia / India / Gujarat / Vadodara	Gujarat	2020-05-02	Government Medical College, Vadodara	Gujarat Biotechnology Research Centre	Tejas Shah, Ankit Hinsu, Pritesh Sabara, Apurvasinh Puvar, Janvi Raval, Zarna Patel, Monika Gandhi, Pinal Trivedi, Maharshi Pandya, Amit Kanani, Nidhi Patel, Nitin Savaliya, Raghawendra Kumar, Dinesh Kumar, Zuber Saiyed, Komal Patel, Labdhi Pandya, Snehal Bagatharia, Tanuja Javadekar , R N Daveshwar, Ramesh Pandit, Bhavya Jindal, Bhavesh Modi, Gaurishankar Shrimali, R D Dixit, A M Kadri, Umang Mi…
412	455021	EPI_ISL_455021	hCoV-19/India/GBRC124/2020	Asia / India / Gujarat / Vadodara	Gujarat	2020-05-02	Government Medical College, Vadodara	Gujarat Biotechnology Research Centre	Ankit Hinsu, Pritesh Sabara, Apurvasinh Puvar, Janvi Raval, Zarna Patel, Monika Gandhi, Pinal Trivedi, Maharshi Pandya, Amit Kanani, Nidhi Patel, Nitin Savaliya, Raghawendra Kumar, Dinesh Kumar, Zuber Saiyed, Komal Patel, Labdhi Pandya, Snehal Bagatharia, Tanuja Javadekar , R N Daveshwar, Ramesh Pandit, Tejas Shah, Camellia Chakraborty, Bhavesh Modi, Gaurishankar Shrimali, R D Dixit, A M Kadri, U…
413	455022	EPI_ISL_455022	hCoV-19/India/GBRC125/2020	Asia / India / Gujarat / Vadodara	Gujarat	2020-05-02	Government Medical College, Vadodara	Gujarat Biotechnology Research Centre	Pritesh Sabara, Apurvasinh Puvar, Janvi Raval, Zarna Patel, Monika Gandhi, Pinal Trivedi, Maharshi Pandya, Amit Kanani, Nidhi Patel, Nitin Savaliya, Raghawendra Kumar, Dinesh Kumar, Zuber Saiyed, Komal Patel, Labdhi Pandya, Snehal Bagatharia, Tanuja Javadekar , R N Daveshwar, Ramesh Pandit, Tejas Shah, Ankit Hinsu, Siddhant Kumar, Bhavesh Modi, Gaurishankar Shrimali, R D Dixit, A M Kadri, Umang M…
414	455023	EPI_ISL_455023	hCoV-19/India/GBRC126/2020	Asia / India / Gujarat / Vadodara	Gujarat	2020-05-02	Government Medical College, Vadodara	Gujarat Biotechnology Research Centre	Apurvasinh Puvar, Janvi Raval, Zarna Patel, Monika Gandhi, Pinal Trivedi, Maharshi Pandya, Amit Kanani, Nidhi Patel, Nitin Savaliya, Raghawendra Kumar, Dinesh Kumar, Zuber Saiyed, Komal Patel, Labdhi Pandya, Snehal Bagatharia, Tanuja Javadekar , R N Daveshwar, Ramesh Pandit, Tejas Shah, Ankit Hinsu, Pritesh Sabara, Priyanka P Vatsa, Bhavesh Modi, Gaurishankar Shrimali, R D Dixit, A M Kadri, Umang…
415	455024	EPI_ISL_455024	hCoV-19/India/GBRC127/2020	Asia / India / Gujarat / Vadodara	Gujarat	2020-05-02	Government Medical College, Vadodara	Gujarat Biotechnology Research Centre	Janvi Raval, Zarna Patel, Monika Gandhi, Pinal Trivedi, Maharshi Pandya, Amit Kanani, Nidhi Patel, Nitin Savaliya, Raghawendra Kumar, Dinesh Kumar, Zuber Saiyed, Komal Patel, Labdhi Pandya, Snehal Bagatharia, Tanuja Javadekar , R N Daveshwar, Ramesh Pandit, Tejas Shah, Ankit Hinsu, Pritesh Sabara, Apurvasinh Puvar, Pooja P Doshi, Bhavesh Modi, Gaurishankar Shrimali, R D Dixit, A M Kadri, Umang Mi…
416	455025	EPI_ISL_455025	hCoV-19/India/GBRC128/2020	Asia / India / Gujarat / Vadodara	Gujarat	2020-05-02	Government Medical College, Vadodara	Gujarat Biotechnology Research Centre	Zarna Patel, Monika Gandhi, Pinal Trivedi, Maharshi Pandya, Amit Kanani, Nidhi Patel, Nitin Savaliya, Raghawendra Kumar, Dinesh Kumar, Zuber Saiyed, Komal Patel, Labdhi Pandya, Snehal Bagatharia, Tanuja Javadekar , R N Daveshwar, Ramesh Pandit, Tejas Shah, Ankit Hinsu, Pritesh Sabara, Apurvasinh Puvar, Janvi Raval, Akanksha Verma, Bhavesh Modi, Gaurishankar Shrimali, R D Dixit, A M Kadri, Umang M…
417	455026	EPI_ISL_455026	hCoV-19/India/GBRC129/2020	Asia / India / Gujarat / Vadodara	Gujarat	2020-05-02	Government Medical College, Vadodara	Gujarat Biotechnology Research Centre	Monika Gandhi, Pinal Trivedi, Maharshi Pandya, Amit Kanani, Nidhi Patel, Nitin Savaliya, Raghawendra Kumar, Dinesh Kumar, Zuber Saiyed, Komal Patel, Labdhi Pandya, Snehal Bagatharia, Tanuja Javadekar , R N Daveshwar, Ramesh Pandit, Tejas Shah, Ankit Hinsu, Pritesh Sabara, Apurvasinh Puvar, Janvi Raval, Zarna Patel, Priti Pandita, Bhavesh Modi, Gaurishankar Shrimali, R D Dixit, A M Kadri, Umang Mi…
418	455027	EPI_ISL_455027	hCoV-19/India/GBRC130/2020	Asia / India / Gujarat / Vadodara	Gujarat	2020-05-02	Government Medical College, Vadodara	Gujarat Biotechnology Research Centre	Pinal Trivedi, Maharshi Pandya, Amit Kanani, Nidhi Patel, Nitin Savaliya, Raghawendra Kumar, Dinesh Kumar, Zuber Saiyed, Komal Patel, Labdhi Pandya, Snehal Bagatharia, Tanuja Javadekar , R N Daveshwar, Ramesh Pandit, Tejas Shah, Ankit Hinsu, Pritesh Sabara, Apurvasinh Puvar, Janvi Raval, Zarna Patel, Monika Gandhi, Pragya Sharma, Bhavesh Modi, Gaurishankar Shrimali, R D Dixit, A M Kadri, Umang Mi…
419	455478	EPI_ISL_455478	hCoV-19/India/RMRC49/2020	Asia / India / Odisha	Odisha	2020-04-09	REGIONAL VRDL,ICMR-RMRC BBSR	Immunogenomics group, Institute of Life Sciences, Bhubaneswar	Sunil Raghav, Jyotirmayee Turuk, Arup Ghosh, Atimukta Jha, Viplov K. Biswas, Swati Madhulika, Manasi Priyadarshini, Shuchi Smita, Jaya Singh Khastri, Rupesh Dash, Soma Chattopadhyay, Ghulam Hussain Syed, Shanti Senapati, Tushar K. Beuria, Debdutta Bhattacharya, Rajeeb Swain, Punit Prasad, COVID-19 team of ILS & RMRC, Orissa COVID-19 study group, Sanghamitra Pati, Ajay Parida
420	455640	EPI_ISL_455640	hCoV-19/India/S4/2020	Asia / India / West_Bengal / East Medinipur	West Bengal	2020-03-27	ICMR-National Institute of Cholera and Enteric Diseases	National Institute of Biomedical Genomics	Arindam Maitra, Mamta Chawla Sarkar, Sreedhar Chinnaswamy, Hasina Banu, Ananya Chatterjee, Shanta Dutta, Saumitra Das
421	455643	EPI_ISL_455643	hCoV-19/India/S13/2020	Asia / India / West_Bengal / North 24 Parganas	West Bengal	2020-03-30	ICMR-National Institute of Cholera and Enteric Diseases	National Institute of Biomedical Genomics	Arindam Maitra, Mamta Chawla Sarkar, Sreedhar Chinnaswamy, Hasina Banu, Ananya Chatterjee, Shanta Dutta, Saumitra Das
422	455644	EPI_ISL_455644	hCoV-19/India/S14/2020	Asia / India / West_Bengal / East Medinipur	West Bengal	2020-04-02	ICMR-National Institute of Cholera and Enteric Diseases	National Institute of Biomedical Genomics	Arindam Maitra, Mamta Chawla Sarkar, Sreedhar Chinnaswamy, Hasina Banu, Ananya Chatterjee, Shanta Dutta, Saumitra Das
423	455645	EPI_ISL_455645	hCoV-19/India/S15/2020	Asia / India / West_Bengal / Kolkata	West Bengal	2020-04-03	ICMR-National Institute of Cholera and Enteric Diseases	National Institute of Biomedical Genomics	Arindam Maitra, Mamta Chawla Sarkar, Sreedhar Chinnaswamy, Hasina Banu, Ananya Chatterjee, Shanta Dutta, Saumitra Das
424	455646	EPI_ISL_455646	hCoV-19/India/S16/2020	Asia / India / West_Bengal / Howrah	West Bengal	2020-04-03	ICMR-National Institute of Cholera and Enteric Diseases	National Institute of Biomedical Genomics	Arindam Maitra, Mamta Chawla Sarkar, Sreedhar Chinnaswamy, Hasina Banu, Ananya Chatterjee, Shanta Dutta, Saumitra Das
425	455647	EPI_ISL_455647	hCoV-19/India/S17/2020	Asia / India / West_Bengal / Kolkata	West Bengal	2020-04-19	ICMR-National Institute of Cholera and Enteric Diseases	National Institute of Biomedical Genomics	Arindam Maitra, Mamta Chawla Sarkar, Sreedhar Chinnaswamy, Hasina Banu, Ananya Chatterjee, Shanta Dutta, Saumitra Das
426	455648	EPI_ISL_455648	hCoV-19/India/S18/2020	Asia / India / West_Bengal / Kolkata	West Bengal	2020-04-20	ICMR-National Institute of Cholera and Enteric Diseases	National Institute of Biomedical Genomics	Arindam Maitra, Mamta Chawla Sarkar, Sreedhar Chinnaswamy, Hasina Banu, Ananya Chatterjee, Shanta Dutta, Saumitra Das
427	455649	EPI_ISL_455649	hCoV-19/India/S19/2020	Asia / India / West_Bengal / Kolkata	West Bengal	2020-04-20	ICMR-National Institute of Cholera and Enteric Diseases	National Institute of Biomedical Genomics	Arindam Maitra, Mamta Chawla Sarkar, Sreedhar Chinnaswamy, Hasina Banu, Ananya Chatterjee, Shanta Dutta, Saumitra Das
428	455650	EPI_ISL_455650	hCoV-19/India/S20/2020	Asia / India / West_Bengal / Kolkata	West Bengal	2020-04-20	ICMR-National Institute of Cholera and Enteric Diseases	National Institute of Biomedical Genomics	Arindam Maitra, Mamta Chawla Sarkar, Sreedhar Chinnaswamy, Hasina Banu, Ananya Chatterjee, Shanta Dutta, Saumitra Das
429	455651	EPI_ISL_455651	hCoV-19/India/S21/2020	Asia / India / West_Bengal / Kolkata	West Bengal	2020-04-21	ICMR-National Institute of Cholera and Enteric Diseases	National Institute of Biomedical Genomics	Arindam Maitra, Mamta Chawla Sarkar, Sreedhar Chinnaswamy, Hasina Banu, Ananya Chatterjee, Shanta Dutta, Saumitra Das
430	455652	EPI_ISL_455652	hCoV-19/India/S22/2020	Asia / India / West_Bengal / South 24 Parganas	West Bengal	2020-04-21	ICMR-National Institute of Cholera and Enteric Diseases	National Institute of Biomedical Genomics	Arindam Maitra, Mamta Chawla Sarkar, Sreedhar Chinnaswamy, Hasina Banu, Ananya Chatterjee, Shanta Dutta, Saumitra Das
431	455653	EPI_ISL_455653	hCoV-19/India/S23/2020	Asia / India / West_Bengal / South 24 Parganas	West Bengal	2020-04-21	ICMR-National Institute of Cholera and Enteric Diseases	National Institute of Biomedical Genomics	Arindam Maitra, Mamta Chawla Sarkar, Sreedhar Chinnaswamy, Hasina Banu, Ananya Chatterjee, Shanta Dutta, Saumitra Das
432	455655	EPI_ISL_455655	hCoV-19/India/S25/2020	Asia / India / Rajasthan / Bikaner	Rajasthan	2020-04-30	ICMR-National Institute of Cholera and Enteric Diseases	National Institute of Biomedical Genomics	Arindam Maitra, Mamta Chawla Sarkar, Sreedhar Chinnaswamy, Hasina Banu, Ananya Chatterjee, Shanta Dutta, Saumitra Das
433	455656	EPI_ISL_455656	hCoV-19/India/S27/2020	Asia / India / West_Bengal / South 24 Parganas	West Bengal	2020-04-30	ICMR-National Institute of Cholera and Enteric Diseases	National Institute of Biomedical Genomics	Arindam Maitra, Mamta Chawla Sarkar, Sreedhar Chinnaswamy, Hasina Banu, Ananya Chatterjee, Shanta Dutta, Saumitra Das
434	455658	EPI_ISL_455658	hCoV-19/India/S29/2020	Asia / India / West_Bengal / South 24 Parganas	West Bengal	2020-04-30	ICMR-National Institute of Cholera and Enteric Diseases	National Institute of Biomedical Genomics	Arindam Maitra, Mamta Chawla Sarkar, Sreedhar Chinnaswamy, Hasina Banu, Ananya Chatterjee, Shanta Dutta, Saumitra Das
435	455659	EPI_ISL_455659	hCoV-19/India/S30/2020	Asia / India / West_Bengal / South 24 Parganas	West Bengal	2020-05-01	ICMR-National Institute of Cholera and Enteric Diseases	National Institute of Biomedical Genomics	Arindam Maitra, Mamta Chawla Sarkar, Sreedhar Chinnaswamy, Hasina Banu, Ananya Chatterjee, Shanta Dutta, Saumitra Das
436	455660	EPI_ISL_455660	hCoV-19/India/S31/2020	Asia / India / West_Bengal / South 24 Parganas	West Bengal	2020-05-01	ICMR-National Institute of Cholera and Enteric Diseases	National Institute of Biomedical Genomics	Arindam Maitra, Mamta Chawla Sarkar, Sreedhar Chinnaswamy, Hasina Banu, Ananya Chatterjee, Shanta Dutta, Saumitra Das
437	455662	EPI_ISL_455662	hCoV-19/India/S33/2020	Asia / India / West_Bengal / Howrah	West Bengal	2020-05-02	ICMR-National Institute of Cholera and Enteric Diseases	National Institute of Biomedical Genomics	Arindam Maitra, Mamta Chawla Sarkar, Sreedhar Chinnaswamy, Hasina Banu, Ananya Chatterjee, Shanta Dutta, Saumitra Das
438	455663	EPI_ISL_455663	hCoV-19/India/S34/2020	Asia / India / West_Bengal / South 24 Parganas	West Bengal	2020-05-02	ICMR-National Institute of Cholera and Enteric Diseases	National Institute of Biomedical Genomics	Arindam Maitra, Mamta Chawla Sarkar, Sreedhar Chinnaswamy, Hasina Banu, Ananya Chatterjee, Shanta Dutta, Saumitra Das
439	455667	EPI_ISL_455667	hCoV-19/India/S46/2020	Asia / India / West_Bengal / South 24 Parganas	West Bengal	2020-05-03	ICMR-National Institute of Cholera and Enteric Diseases	National Institute of Biomedical Genomics	Arindam Maitra, Mamta Chawla Sarkar, Sreedhar Chinnaswamy, Hasina Banu, Ananya Chatterjee, Shanta Dutta, Saumitra Das
440	455668	EPI_ISL_455668	hCoV-19/India/S48/2020	Asia / India / West_Bengal / North 24 Parganas	West Bengal	2020-05-05	ICMR-National Institute of Cholera and Enteric Diseases	National Institute of Biomedical Genomics	Arindam Maitra, Mamta Chawla Sarkar, Sreedhar Chinnaswamy, Hasina Banu, Ananya Chatterjee, Shanta Dutta, Saumitra Das
441	455669	EPI_ISL_455669	hCoV-19/India/S49/2020	Asia / India / West_Bengal / Kolkata	West Bengal	2020-05-03	ICMR-National Institute of Cholera and Enteric Diseases	National Institute of Biomedical Genomics	Arindam Maitra, Mamta Chawla Sarkar, Sreedhar Chinnaswamy, Hasina Banu, Ananya Chatterjee, Shanta Dutta, Saumitra Das
442	455670	EPI_ISL_455670	hCoV-19/India/S50/2020	Asia / India / West_Bengal / Kolkata	West Bengal	2020-05-03	ICMR-National Institute of Cholera and Enteric Diseases	National Institute of Biomedical Genomics	Arindam Maitra, Mamta Chawla Sarkar, Sreedhar Chinnaswamy, Hasina Banu, Ananya Chatterjee, Shanta Dutta, Saumitra Das
443	455671	EPI_ISL_455671	hCoV-19/India/S51/2020	Asia / India / West_Bengal / Kolkata	West Bengal	2020-05-03	ICMR-National Institute of Cholera and Enteric Diseases	National Institute of Biomedical Genomics	Arindam Maitra, Mamta Chawla Sarkar, Sreedhar Chinnaswamy, Hasina Banu, Ananya Chatterjee, Shanta Dutta, Saumitra Das
444	455672	EPI_ISL_455672	hCoV-19/India/S52/2020	Asia / India / West_Bengal / North 24 Parganas	West Bengal	2020-05-03	ICMR-National Institute of Cholera and Enteric Diseases	National Institute of Biomedical Genomics	Arindam Maitra, Mamta Chawla Sarkar, Sreedhar Chinnaswamy, Hasina Banu, Ananya Chatterjee, Shanta Dutta, Saumitra Das
445	455673	EPI_ISL_455673	hCoV-19/India/S53/2020	Asia / India / West_Bengal / South 24 Parganas	West Bengal	2020-05-02	ICMR-National Institute of Cholera and Enteric Diseases	National Institute of Biomedical Genomics	Arindam Maitra, Mamta Chawla Sarkar, Sreedhar Chinnaswamy, Hasina Banu, Ananya Chatterjee, Shanta Dutta, Saumitra Das
446	455674	EPI_ISL_455674	hCoV-19/India/S55/2020	Asia / India / West_Bengal / Kolkata	West Bengal	2020-05-03	ICMR-National Institute of Cholera and Enteric Diseases	National Institute of Biomedical Genomics	Arindam Maitra, Mamta Chawla Sarkar, Sreedhar Chinnaswamy, Hasina Banu, Ananya Chatterjee, Shanta Dutta, Saumitra Das
447	455675	EPI_ISL_455675	hCoV-19/India/S56/2020	Asia / India / West_Bengal / North 24 Parganas	West Bengal	2020-05-03	ICMR-National Institute of Cholera and Enteric Diseases	National Institute of Biomedical Genomics	Arindam Maitra, Mamta Chawla Sarkar, Sreedhar Chinnaswamy, Hasina Banu, Ananya Chatterjee, Shanta Dutta, Saumitra Das
448	455676	EPI_ISL_455676	hCoV-19/India/S58/2020	Asia / India / West_Bengal / Kolkata	West Bengal	2020-05-03	ICMR-National Institute of Cholera and Enteric Diseases	National Institute of Biomedical Genomics	Arindam Maitra, Mamta Chawla Sarkar, Sreedhar Chinnaswamy, Hasina Banu, Ananya Chatterjee, Shanta Dutta, Saumitra Das
449	455678	EPI_ISL_455678	hCoV-19/India/S61/2020	Asia / India / West_Bengal / North 24 Parganas	West Bengal	2020-04-30	ICMR-National Institute of Cholera and Enteric Diseases	National Institute of Biomedical Genomics	Arindam Maitra, Mamta Chawla Sarkar, Sreedhar Chinnaswamy, Hasina Banu, Ananya Chatterjee, Shanta Dutta, Saumitra Das
450	455679	EPI_ISL_455679	hCoV-19/India/S62/2020	Asia / India / West_Bengal / East Medinipur	West Bengal	2020-05-04	ICMR-National Institute of Cholera and Enteric Diseases	National Institute of Biomedical Genomics	Arindam Maitra, Mamta Chawla Sarkar, Sreedhar Chinnaswamy, Hasina Banu, Ananya Chatterjee, Shanta Dutta, Saumitra Das
451	455749	EPI_ISL_455749	hCoV-19/India/RMRC103/2020	Asia / India / Odisha	Odisha	2020-05-06	REGIONAL VRDL,ICMR-RMRC BBSR	Immunogenomics lab, Institute of Life Sciences, Bhubaneswar	Sunil Raghav, Jyotirmayee Turuk, Arup Ghosh, Atimukta Jha, Viplov K. Biswas, Swati Madhulika, Manasi Priyadarshini, Shuchi Smita, Jaya Singh Khastri, Rupesh Dash, Soma Chattopadhyay, Ghulam Hussain Syed, Shanti Senapati, Tushar K. Beuria, Debdutta Bhattacharya, Rajeeb Swain, Punit Prasad, COVID-19 team of ILS & RMRC, Orissa COVID-19 study group, Sanghamitra Pati, Ajay Parida
452	455751	EPI_ISL_455751	hCoV-19/India/RMRC106/2020	Asia / India / Odisha	Odisha	2020-05-06	REGIONAL VRDL,ICMR-RMRC BBSR	Immunogenomics lab, Institute of Life Sciences, Bhubaneswar	Sunil Raghav, Jyotirmayee Turuk, Arup Ghosh, Atimukta Jha, Viplov K. Biswas, Swati Madhulika, Manasi Priyadarshini, Shuchi Smita, Jaya Singh Khastri, Rupesh Dash, Soma Chattopadhyay, Ghulam Hussain Syed, Shanti Senapati, Tushar K. Beuria, Debdutta Bhattacharya, Rajeeb Swain, Punit Prasad, COVID-19 team of ILS & RMRC, Orissa COVID-19 study group, Sanghamitra Pati, Ajay Parida
453	455752	EPI_ISL_455752	hCoV-19/India/RMRC108/2020	Asia / India / Odisha	Odisha	2020-05-06	REGIONAL VRDL,ICMR-RMRC BBSR	Immunogenomics lab, Institute of Life Sciences, Bhubaneswar	Sunil Raghav, Jyotirmayee Turuk, Arup Ghosh, Atimukta Jha, Viplov K. Biswas, Swati Madhulika, Manasi Priyadarshini, Shuchi Smita, Jaya Singh Khastri, Rupesh Dash, Soma Chattopadhyay, Ghulam Hussain Syed, Shanti Senapati, Tushar K. Beuria, Debdutta Bhattacharya, Rajeeb Swain, Punit Prasad, COVID-19 team of ILS & RMRC, Orissa COVID-19 study group, Sanghamitra Pati, Ajay Parida
454	455754	EPI_ISL_455754	hCoV-19/India/RMRC112/2020	Asia / India / Odisha	Odisha	2020-05-06	REGIONAL VRDL,ICMR-RMRC BBSR	Immunogenomics lab, Institute of Life Sciences, Bhubaneswar	Sunil Raghav, Jyotirmayee Turuk, Arup Ghosh, Atimukta Jha, Viplov K. Biswas, Swati Madhulika, Manasi Priyadarshini, Shuchi Smita, Jaya Singh Khastri, Rupesh Dash, Soma Chattopadhyay, Ghulam Hussain Syed, Shanti Senapati, Tushar K. Beuria, Debdutta Bhattacharya, Rajeeb Swain, Punit Prasad, COVID-19 team of ILS & RMRC, Orissa COVID-19 study group, Sanghamitra Pati, Ajay Parida
455	455755	EPI_ISL_455755	hCoV-19/India/RMRC154/2020	Asia / India / Odisha	Odisha	2020-05-07	REGIONAL VRDL,ICMR-RMRC BBSR	Immunogenomics lab, Institute of Life Sciences, Bhubaneswar	Sunil Raghav, Jyotirmayee Turuk, Arup Ghosh, Atimukta Jha, Viplov K. Biswas, Swati Madhulika, Manasi Priyadarshini, Shuchi Smita, Jaya Singh Khastri, Rupesh Dash, Soma Chattopadhyay, Ghulam Hussain Syed, Shanti Senapati, Tushar K. Beuria, Debdutta Bhattacharya, Rajeeb Swain, Punit Prasad, COVID-19 team of ILS & RMRC, Orissa COVID-19 study group, Sanghamitra Pati, Ajay Parida
456	455757	EPI_ISL_455757	hCoV-19/India/RMRC156/2020	Asia / India / Odisha	Odisha	2020-05-07	REGIONAL VRDL,ICMR-RMRC BBSR	Immunogenomics lab, Institute of Life Sciences, Bhubaneswar	Sunil Raghav, Jyotirmayee Turuk, Arup Ghosh, Atimukta Jha, Viplov K. Biswas, Swati Madhulika, Manasi Priyadarshini, Shuchi Smita, Jaya Singh Khastri, Rupesh Dash, Soma Chattopadhyay, Ghulam Hussain Syed, Shanti Senapati, Tushar K. Beuria, Debdutta Bhattacharya, Rajeeb Swain, Punit Prasad, COVID-19 team of ILS & RMRC, Orissa COVID-19 study group, Sanghamitra Pati, Ajay Parida
457	455758	EPI_ISL_455758	hCoV-19/India/RMRC157/2020	Asia / India / Odisha	Odisha	2020-05-07	REGIONAL VRDL,ICMR-RMRC BBSR	Immunogenomics lab, Institute of Life Sciences, Bhubaneswar	Sunil Raghav, Jyotirmayee Turuk, Arup Ghosh, Atimukta Jha, Viplov K. Biswas, Swati Madhulika, Manasi Priyadarshini, Shuchi Smita, Jaya Singh Khastri, Rupesh Dash, Soma Chattopadhyay, Ghulam Hussain Syed, Shanti Senapati, Tushar K. Beuria, Debdutta Bhattacharya, Rajeeb Swain, Punit Prasad, COVID-19 team of ILS & RMRC, Orissa COVID-19 study group, Sanghamitra Pati, Ajay Parida
458	455760	EPI_ISL_455760	hCoV-19/India/RMRC159/2020	Asia / India / Odisha	Odisha	2020-05-07	REGIONAL VRDL,ICMR-RMRC BBSR	Immunogenomics lab, Institute of Life Sciences, Bhubaneswar	Sunil Raghav, Jyotirmayee Turuk, Arup Ghosh, Atimukta Jha, Viplov K. Biswas, Swati Madhulika, Manasi Priyadarshini, Shuchi Smita, Jaya Singh Khastri, Rupesh Dash, Soma Chattopadhyay, Ghulam Hussain Syed, Shanti Senapati, Tushar K. Beuria, Debdutta Bhattacharya, Rajeeb Swain, Punit Prasad, COVID-19 team of ILS & RMRC, Orissa COVID-19 study group, Sanghamitra Pati, Ajay Parida
459	455761	EPI_ISL_455761	hCoV-19/India/RMRC160/2020	Asia / India / Odisha	Odisha	2020-05-07	REGIONAL VRDL,ICMR-RMRC BBSR	Immunogenomics lab, Institute of Life Sciences, Bhubaneswar	Sunil Raghav, Jyotirmayee Turuk, Arup Ghosh, Atimukta Jha, Viplov K. Biswas, Swati Madhulika, Manasi Priyadarshini, Shuchi Smita, Jaya Singh Khastri, Rupesh Dash, Soma Chattopadhyay, Ghulam Hussain Syed, Shanti Senapati, Tushar K. Beuria, Debdutta Bhattacharya, Rajeeb Swain, Punit Prasad, COVID-19 team of ILS & RMRC, Orissa COVID-19 study group, Sanghamitra Pati, Ajay Parida
460	455763	EPI_ISL_455763	hCoV-19/India/RMRC163/2020	Asia / India / Odisha	Odisha	2020-05-07	REGIONAL VRDL,ICMR-RMRC BBSR	Immunogenomics lab, Institute of Life Sciences, Bhubaneswar	Sunil Raghav, Jyotirmayee Turuk, Arup Ghosh, Atimukta Jha, Viplov K. Biswas, Swati Madhulika, Manasi Priyadarshini, Shuchi Smita, Jaya Singh Khastri, Rupesh Dash, Soma Chattopadhyay, Ghulam Hussain Syed, Shanti Senapati, Tushar K. Beuria, Debdutta Bhattacharya, Rajeeb Swain, Punit Prasad, COVID-19 team of ILS & RMRC, Orissa COVID-19 study group, Sanghamitra Pati, Ajay Parida
461	455764	EPI_ISL_455764	hCoV-19/India/RMRC164/2020	Asia / India / Odisha	Odisha	2020-05-07	REGIONAL VRDL,ICMR-RMRC BBSR	Immunogenomics lab, Institute of Life Sciences, Bhubaneswar	Sunil Raghav, Jyotirmayee Turuk, Arup Ghosh, Atimukta Jha, Viplov K. Biswas, Swati Madhulika, Manasi Priyadarshini, Shuchi Smita, Jaya Singh Khastri, Rupesh Dash, Soma Chattopadhyay, Ghulam Hussain Syed, Shanti Senapati, Tushar K. Beuria, Debdutta Bhattacharya, Rajeeb Swain, Punit Prasad, COVID-19 team of ILS & RMRC, Orissa COVID-19 study group, Sanghamitra Pati, Ajay Parida
462	455765	EPI_ISL_455765	hCoV-19/India/RMRC165/2020	Asia / India / Odisha	Odisha	2020-05-07	REGIONAL VRDL,ICMR-RMRC BBSR	Immunogenomics lab, Institute of Life Sciences, Bhubaneswar	Sunil Raghav, Jyotirmayee Turuk, Arup Ghosh, Atimukta Jha, Viplov K. Biswas, Swati Madhulika, Manasi Priyadarshini, Shuchi Smita, Jaya Singh Khastri, Rupesh Dash, Soma Chattopadhyay, Ghulam Hussain Syed, Shanti Senapati, Tushar K. Beuria, Debdutta Bhattacharya, Rajeeb Swain, Punit Prasad, COVID-19 team of ILS & RMRC, Orissa COVID-19 study group, Sanghamitra Pati, Ajay Parida
463	455766	EPI_ISL_455766	hCoV-19/India/RMRC166/2020	Asia / India / Odisha	Odisha	2020-05-07	REGIONAL VRDL,ICMR-RMRC BBSR	Immunogenomics lab, Institute of Life Sciences, Bhubaneswar	Sunil Raghav, Jyotirmayee Turuk, Arup Ghosh, Atimukta Jha, Viplov K. Biswas, Swati Madhulika, Manasi Priyadarshini, Shuchi Smita, Jaya Singh Khastri, Rupesh Dash, Soma Chattopadhyay, Ghulam Hussain Syed, Shanti Senapati, Tushar K. Beuria, Debdutta Bhattacharya, Rajeeb Swain, Punit Prasad, COVID-19 team of ILS & RMRC, Orissa COVID-19 study group, Sanghamitra Pati, Ajay Parida
464	455767	EPI_ISL_455767	hCoV-19/India/RMRC167/2020	Asia / India / Odisha	Odisha	2020-05-07	REGIONAL VRDL,ICMR-RMRC BBSR	Immunogenomics lab, Institute of Life Sciences, Bhubaneswar	Sunil Raghav, Jyotirmayee Turuk, Arup Ghosh, Atimukta Jha, Viplov K. Biswas, Swati Madhulika, Manasi Priyadarshini, Shuchi Smita, Jaya Singh Khastri, Rupesh Dash, Soma Chattopadhyay, Ghulam Hussain Syed, Shanti Senapati, Tushar K. Beuria, Debdutta Bhattacharya, Rajeeb Swain, Punit Prasad, COVID-19 team of ILS & RMRC, Orissa COVID-19 study group, Sanghamitra Pati, Ajay Parida
465	455768	EPI_ISL_455768	hCoV-19/India/RMRC169/2020	Asia / India / Odisha	Odisha	2020-05-07	REGIONAL VRDL,ICMR-RMRC BBSR	Immunogenomics lab, Institute of Life Sciences, Bhubaneswar	Sunil Raghav, Jyotirmayee Turuk, Arup Ghosh, Atimukta Jha, Viplov K. Biswas, Swati Madhulika, Manasi Priyadarshini, Shuchi Smita, Jaya Singh Khastri, Rupesh Dash, Soma Chattopadhyay, Ghulam Hussain Syed, Shanti Senapati, Tushar K. Beuria, Debdutta Bhattacharya, Rajeeb Swain, Punit Prasad, COVID-19 team of ILS & RMRC, Orissa COVID-19 study group, Sanghamitra Pati, Ajay Parida
466	455770	EPI_ISL_455770	hCoV-19/India/RMRC171/2020	Asia / India / Odisha	Odisha	2020-05-07	REGIONAL VRDL,ICMR-RMRC BBSR	Immunogenomics lab, Institute of Life Sciences, Bhubaneswar	Sunil Raghav, Jyotirmayee Turuk, Arup Ghosh, Atimukta Jha, Viplov K. Biswas, Swati Madhulika, Manasi Priyadarshini, Shuchi Smita, Jaya Singh Khastri, Rupesh Dash, Soma Chattopadhyay, Ghulam Hussain Syed, Shanti Senapati, Tushar K. Beuria, Debdutta Bhattacharya, Rajeeb Swain, Punit Prasad, COVID-19 team of ILS & RMRC, Orissa COVID-19 study group, Sanghamitra Pati, Ajay Parida
467	455771	EPI_ISL_455771	hCoV-19/India/RMRC2/2020	Asia / India / Odisha	Odisha	2020-03-19	REGIONAL VRDL,ICMR-RMRC BBSR	Immunogenomics lab, Institute of Life Sciences, Bhubaneswar	Sunil Raghav, Jyotirmayee Turuk, Arup Ghosh, Atimukta Jha, Viplov K. Biswas, Swati Madhulika, Manasi Priyadarshini, Shuchi Smita, Jaya Singh Khastri, Rupesh Dash, Soma Chattopadhyay, Ghulam Hussain Syed, Shanti Senapati, Tushar K. Beuria, Debdutta Bhattacharya, Rajeeb Swain, Punit Prasad, COVID-19 team of ILS & RMRC, Orissa COVID-19 study group, Sanghamitra Pati, Ajay Parida
468	455775	EPI_ISL_455775	hCoV-19/India/RMRC24/2020	Asia / India / Odisha	Odisha	2020-04-04	REGIONAL VRDL,ICMR-RMRC BBSR	Immunogenomics lab, Institute of Life Sciences, Bhubaneswar	Sunil Raghav, Jyotirmayee Turuk, Arup Ghosh, Atimukta Jha, Viplov K. Biswas, Swati Madhulika, Manasi Priyadarshini, Shuchi Smita, Jaya Singh Khastri, Rupesh Dash, Soma Chattopadhyay, Ghulam Hussain Syed, Shanti Senapati, Tushar K. Beuria, Debdutta Bhattacharya, Rajeeb Swain, Punit Prasad, COVID-19 team of ILS & RMRC, Orissa COVID-19 study group, Sanghamitra Pati, Ajay Parida
469	455776	EPI_ISL_455776	hCoV-19/India/RMRC27/2020	Asia / India / Odisha	Odisha	2020-04-04	REGIONAL VRDL,ICMR-RMRC BBSR	Immunogenomics lab, Institute of Life Sciences, Bhubaneswar	Sunil Raghav, Jyotirmayee Turuk, Arup Ghosh, Atimukta Jha, Viplov K. Biswas, Swati Madhulika, Manasi Priyadarshini, Shuchi Smita, Jaya Singh Khastri, Rupesh Dash, Soma Chattopadhyay, Ghulam Hussain Syed, Shanti Senapati, Tushar K. Beuria, Debdutta Bhattacharya, Rajeeb Swain, Punit Prasad, COVID-19 team of ILS & RMRC, Orissa COVID-19 study group, Sanghamitra Pati, Ajay Parida
470	455777	EPI_ISL_455777	hCoV-19/India/RMRC28/2020	Asia / India / Odisha	Odisha	2020-04-04	REGIONAL VRDL,ICMR-RMRC BBSR	Immunogenomics lab, Institute of Life Sciences, Bhubaneswar	Sunil Raghav, Jyotirmayee Turuk, Arup Ghosh, Atimukta Jha, Viplov K. Biswas, Swati Madhulika, Manasi Priyadarshini, Shuchi Smita, Jaya Singh Khastri, Rupesh Dash, Soma Chattopadhyay, Ghulam Hussain Syed, Shanti Senapati, Tushar K. Beuria, Debdutta Bhattacharya, Rajeeb Swain, Punit Prasad, COVID-19 team of ILS & RMRC, Orissa COVID-19 study group, Sanghamitra Pati, Ajay Parida
471	455778	EPI_ISL_455778	hCoV-19/India/RMRC30/2020	Asia / India / Odisha	Odisha	2020-04-04	REGIONAL VRDL,ICMR-RMRC BBSR	Immunogenomics lab, Institute of Life Sciences, Bhubaneswar	Sunil Raghav, Jyotirmayee Turuk, Arup Ghosh, Atimukta Jha, Viplov K. Biswas, Swati Madhulika, Manasi Priyadarshini, Shuchi Smita, Jaya Singh Khastri, Rupesh Dash, Soma Chattopadhyay, Ghulam Hussain Syed, Shanti Senapati, Tushar K. Beuria, Debdutta Bhattacharya, Rajeeb Swain, Punit Prasad, COVID-19 team of ILS & RMRC, Orissa COVID-19 study group, Sanghamitra Pati, Ajay Parida
472	455779	EPI_ISL_455779	hCoV-19/India/RMRC38/2020	Asia / India / Odisha	Odisha	2020-04-04	REGIONAL VRDL,ICMR-RMRC BBSR	Immunogenomics lab, Institute of Life Sciences, Bhubaneswar	Sunil Raghav, Jyotirmayee Turuk, Arup Ghosh, Atimukta Jha, Viplov K. Biswas, Swati Madhulika, Manasi Priyadarshini, Shuchi Smita, Jaya Singh Khastri, Rupesh Dash, Soma Chattopadhyay, Ghulam Hussain Syed, Shanti Senapati, Tushar K. Beuria, Debdutta Bhattacharya, Rajeeb Swain, Punit Prasad, COVID-19 team of ILS & RMRC, Orissa COVID-19 study group, Sanghamitra Pati, Ajay Parida
473	455780	EPI_ISL_455780	hCoV-19/India/RMRC46/2020	Asia / India / Odisha	Odisha	2020-04-08	REGIONAL VRDL,ICMR-RMRC BBSR	Immunogenomics lab, Institute of Life Sciences, Bhubaneswar	Sunil Raghav, Jyotirmayee Turuk, Arup Ghosh, Atimukta Jha, Viplov K. Biswas, Swati Madhulika, Manasi Priyadarshini, Shuchi Smita, Jaya Singh Khastri, Rupesh Dash, Soma Chattopadhyay, Ghulam Hussain Syed, Shanti Senapati, Tushar K. Beuria, Debdutta Bhattacharya, Rajeeb Swain, Punit Prasad, COVID-19 team of ILS & RMRC, Orissa COVID-19 study group, Sanghamitra Pati, Ajay Parida
474	455782	EPI_ISL_455782	hCoV-19/India/RMRC5/2020	Asia / India / Odisha	Odisha	2020-04-02	REGIONAL VRDL,ICMR-RMRC BBSR	Immunogenomics lab, Institute of Life Sciences, Bhubaneswar	Sunil Raghav, Jyotirmayee Turuk, Arup Ghosh, Atimukta Jha, Viplov K. Biswas, Swati Madhulika, Manasi Priyadarshini, Shuchi Smita, Jaya Singh Khastri, Rupesh Dash, Soma Chattopadhyay, Ghulam Hussain Syed, Shanti Senapati, Tushar K. Beuria, Debdutta Bhattacharya, Rajeeb Swain, Punit Prasad, COVID-19 team of ILS & RMRC, Orissa COVID-19 study group, Sanghamitra Pati, Ajay Parida
475	455783	EPI_ISL_455783	hCoV-19/India/RMRC6/2020	Asia / India / Odisha	Odisha	2020-04-02	REGIONAL VRDL,ICMR-RMRC BBSR	Immunogenomics lab, Institute of Life Sciences, Bhubaneswar	Sunil Raghav, Jyotirmayee Turuk, Arup Ghosh, Atimukta Jha, Viplov K. Biswas, Swati Madhulika, Manasi Priyadarshini, Shuchi Smita, Jaya Singh Khastri, Rupesh Dash, Soma Chattopadhyay, Ghulam Hussain Syed, Shanti Senapati, Tushar K. Beuria, Debdutta Bhattacharya, Rajeeb Swain, Punit Prasad, COVID-19 team of ILS & RMRC, Orissa COVID-19 study group, Sanghamitra Pati, Ajay Parida
476	455784	EPI_ISL_455784	hCoV-19/India/RMRC7/2020	Asia / India / Odisha	Odisha	2020-04-02	REGIONAL VRDL,ICMR-RMRC BBSR	Immunogenomics lab, Institute of Life Sciences, Bhubaneswar	Sunil Raghav, Jyotirmayee Turuk, Arup Ghosh, Atimukta Jha, Viplov K. Biswas, Swati Madhulika, Manasi Priyadarshini, Shuchi Smita, Jaya Singh Khastri, Rupesh Dash, Soma Chattopadhyay, Ghulam Hussain Syed, Shanti Senapati, Tushar K. Beuria, Debdutta Bhattacharya, Rajeeb Swain, Punit Prasad, COVID-19 team of ILS & RMRC, Orissa COVID-19 study group, Sanghamitra Pati, Ajay Parida
477	455786	EPI_ISL_455786	hCoV-19/India/RMRC90/2020	Asia / India / Odisha	Odisha	2020-05-04	REGIONAL VRDL,ICMR-RMRC BBSR	Immunogenomics lab, Institute of Life Sciences, Bhubaneswar	Sunil Raghav, Jyotirmayee Turuk, Arup Ghosh, Atimukta Jha, Viplov K. Biswas, Swati Madhulika, Manasi Priyadarshini, Shuchi Smita, Jaya Singh Khastri, Rupesh Dash, Soma Chattopadhyay, Ghulam Hussain Syed, Shanti Senapati, Tushar K. Beuria, Debdutta Bhattacharya, Rajeeb Swain, Punit Prasad, COVID-19 team of ILS & RMRC, Orissa COVID-19 study group, Sanghamitra Pati, Ajay Parida
478	455787	EPI_ISL_455787	hCoV-19/India/RMRC92/2020	Asia / India / Odisha	Odisha	2020-05-04	REGIONAL VRDL,ICMR-RMRC BBSR	Immunogenomics lab, Institute of Life Sciences, Bhubaneswar	Sunil Raghav, Jyotirmayee Turuk, Arup Ghosh, Atimukta Jha, Viplov K. Biswas, Swati Madhulika, Manasi Priyadarshini, Shuchi Smita, Jaya Singh Khastri, Rupesh Dash, Soma Chattopadhyay, Ghulam Hussain Syed, Shanti Senapati, Tushar K. Beuria, Debdutta Bhattacharya, Rajeeb Swain, Punit Prasad, COVID-19 team of ILS & RMRC, Orissa COVID-19 study group, Sanghamitra Pati, Ajay Parida
479	458030	EPI_ISL_458030	hCoV-19/India/CCMB_C12/2020	Asia / India / Tamil Nadu	Tamil Nadu	2020-04-26	King Institute of Preventive Medicine & Research	CSIR-Centre for Cellular and Molecular Biology	K.Kaveri,S.Sivasubramanian,S.Vennila,P.Padmapriya,R.Kiruba,S.Magesh,G. Dhinakar Raj, G. Ravikumar, P. Azhahianambi,K Thangaraj,Payel Mukherjee, Sofia Banu, Priya Singh, Dhiviya Vedagiri, Divya Gupta, Vishal Sah, Santosh Kumar Kuncha, Krishnan Harinivas Harshan, Archana Bharadwaj Siva, Karthik Bharadwaj Tallapaka, Shagufta Khan, Lamuk Zaveri, Namami Gaur, Sakshi Shambhavi, Tulasi Nagabandi, Purush…
480	458031	EPI_ISL_458031	hCoV-19/India/CCMB_C6/2020	Asia / India / Tamil Nadu	Tamil Nadu	2020-04-26	King Institute of Preventive Medicine & Research	CSIR-Centre for Cellular and Molecular Biology	K.Kaveri,S.Sivasubramanian,S.Vennila,P.Padmapriya,R.Kiruba,S.Magesh,G. Dhinakar Raj, G. Ravikumar, P. Azhahianambi, K Thangaraj,Sofia Banu, Payel Mukherjee, Priya Singh, Dhiviya Vedagiri, Divya Gupta, Vishal Sah, Santosh Kumar Kuncha, Krishnan Harinivas Harshan, Archana Bharadwaj Siva, Karthik Bharadwaj Tallapaka, Shagufta Khan, Lamuk Zaveri, Namami Gaur, Sakshi Shambhavi, Tulasi Nagabandi, Purus…
481	458032	EPI_ISL_458032	hCoV-19/India/CCMB_C8/2020	Asia / India / Tamil Nadu	Tamil Nadu	2020-04-27	King Institute of Preventive Medicine & Research	CSIR-Centre for Cellular and Molecular Biology	K.Kaveri,S.Sivasubramanian,S.Vennila,P.Padmapriya,R.Kiruba,S.Magesh,G. Dhinakar Raj, G. Ravikumar, P. Azhahianambi, K Thangaraj,Shagufta Khan, Lamuk Zaveri, Namami Gaur, Sakshi Shambhavi, Tulasi Nagabandi, Purushotham Vodnala, Payel Mukherjee, Sofia Banu, Priya Singh, Dhiviya Vedagiri, Divya Gupta, Vishal Sah, Santosh Kumar Kuncha, Krishnan Harinivas Harshan, Archana Bharadwaj Siva, Karthik Bhara…
482	458033	EPI_ISL_458033	hCoV-19/India/CCMB_C5/2020	Asia / India / Tamil Nadu	Tamil Nadu	2020-04-29	King Institute of Preventive Medicine & Research	CSIR-Centre for Cellular and Molecular Biology	K.Kaveri,S.Sivasubramanian,S.Vennila,P.Padmapriya,R.Kiruba,S.Magesh,G. Dhinakar Raj, G. Ravikumar, P. Azhahianambi, K Thangaraj,Lamuk Zaveri, Shagufta Khan, Namami Gaur, Sakshi Shambhavi, Tulasi Nagabandi, Purushotham Vodnala, Payel Mukherjee, Sofia Banu, Priya Singh, Dhiviya Vedagiri, Divya Gupta, Vishal Sah, Santosh Kumar Kuncha, Krishnan Harinivas Harshan, Archana Bharadwaj Siva, Karthik Bhara…
483	458034	EPI_ISL_458034	hCoV-19/India/CCMB_C11/2020	Asia / India / Tamil Nadu	Tamil Nadu	2020-04-29	King Institute of Preventive Medicine & Research	CSIR-Centre for Cellular and Molecular Biology	K.Kaveri,S.Sivasubramanian,S.Vennila,P.Padmapriya,R.Kiruba,S.Magesh,G. Dhinakar Raj, G. Ravikumar, P. Azhahianambi, K Thangaraj, Namami Gaur, Sakshi Shambhavi, Lamuk Zaveri, Shagufta Khan, Tulasi Nagabandi, Purushotham Vodnala, Payel Mukherjee, Sofia Banu, Priya Singh, Dhiviya Vedagiri, Divya Gupta, Vishal Sah, Santosh Kumar Kuncha, Krishnan Harinivas Harshan, Archana Bharadwaj Siva, Karthik Bhar…
484	458035	EPI_ISL_458035	hCoV-19/India/CCMB_C13/2020	Asia / India / Tamil Nadu	Tamil Nadu	2020-04-29	King Institute of Preventive Medicine & Research	CSIR-Centre for Cellular and Molecular Biology	K.Kaveri,S.Sivasubramanian,S.Vennila,P.Padmapriya,R.Kiruba,S.Magesh,G. Dhinakar Raj, G. Ravikumar, P. Azhahianambi, K Thangaraj, Tulasi Nagabandi, Namami Gaur, Sakshi Shambhavi, Lamuk Zaveri, Shagufta Khan, Purushotham Vodnala, Payel Mukherjee, Sofia Banu, Priya Singh, Dhiviya Vedagiri, Divya Gupta, Vishal Sah, Santosh Kumar Kuncha, Krishnan Harinivas Harshan, Archana Bharadwaj Siva, Karthik Bhar…
485	458036	EPI_ISL_458036	hCoV-19/India/CCMB_C10/2020	Asia / India / Tamil Nadu	Tamil Nadu	2020-04-29	King Institute of Preventive Medicine & Research	CSIR-Centre for Cellular and Molecular Biology	K.Kaveri,S.Sivasubramanian,S.Vennila,P.Padmapriya,R.Kiruba,S.Magesh,G. Dhinakar Raj, G. Ravikumar, R. P. Aravindh Babu, K Thangaraj, Payel Mukherjee, Sofia Banu, Priya Singh, Dhiviya Vedagiri, Divya Gupta, Vishal Sah, Santosh Kumar Kuncha, Krishnan Harinivas Harshan, Archana Bharadwaj Siva, Karthik Bharadwaj Tallapaka, Shagufta Khan, Lamuk Zaveri, Namami Gaur, Sakshi Shambhavi, Tulasi Nagabandi, …
486	458037	EPI_ISL_458037	hCoV-19/India/CCMB_C7/2020	Asia / India / Tamil Nadu	Tamil Nadu	2020-04-29	King Institute of Preventive Medicine & Research	CSIR-Centre for Cellular and Molecular Biology	K.Kaveri,S.Sivasubramanian,S.Vennila,P.Padmapriya,R.Kiruba,S.Magesh,G. Dhinakar Raj, G. Ravikumar, R. P. Aravindh Babu, K Thangaraj, Sofia Banu, Payel Mukherjee, Priya Singh, Dhiviya Vedagiri, Divya Gupta, Vishal Sah, Santosh Kumar Kuncha, Krishnan Harinivas Harshan, Archana Bharadwaj Siva, Karthik Bharadwaj Tallapaka, Shagufta Khan, Lamuk Zaveri, Namami Gaur, Sakshi Shambhavi, Tulasi Nagabandi, …
487	458038	EPI_ISL_458038	hCoV-19/India/CCMB_C9/2020	Asia / India / Tamil Nadu	Tamil Nadu	2020-04-29	King Institute of Preventive Medicine & Research	CSIR-Centre for Cellular and Molecular Biology	K.Kaveri,S.Sivasubramanian,S.Vennila,P.Padmapriya,R.Kiruba,S.Magesh,G. Dhinakar Raj, G. Ravikumar, R. P. Aravindh Babu, K Thangaraj, Shagufta Khan, Lamuk Zaveri, Namami Gaur, Sakshi Shambhavi, Tulasi Nagabandi, Purushotham Vodnala, Payel Mukherjee, Sofia Banu, Priya Singh, Dhiviya Vedagiri, Divya Gupta, Vishal Sah, Santosh Kumar Kuncha, Krishnan Harinivas Harshan, Archana Bharadwaj Siva, Karthik …
488	458039	EPI_ISL_458039	hCoV-19/India/CCMB_C16/2020	Asia / India / Tamil Nadu	Tamil Nadu	2020-05-06	King Institute of Preventive Medicine & Research	CSIR-Centre for Cellular and Molecular Biology	K.Kaveri,S.Sivasubramanian,S.Vennila,P.Padmapriya,R.Kiruba,S.Magesh,G. Dhinakar Raj, G. Ravikumar, R. P. Aravindh Babu, K Thangaraj, Lamuk Zaveri, Shagufta Khan, Namami Gaur, Sakshi Shambhavi, Tulasi Nagabandi, Purushotham Vodnala, Payel Mukherjee, Sofia Banu, Priya Singh, Dhiviya Vedagiri, Divya Gupta, Vishal Sah, Santosh Kumar Kuncha, Krishnan Harinivas Harshan, Archana Bharadwaj Siva, Karthik …
489	458040	EPI_ISL_458040	hCoV-19/India/CCMB_C19/2020	Asia / India / Tamil Nadu	Tamil Nadu	2020-05-06	King Institute of Preventive Medicine & Research	CSIR-Centre for Cellular and Molecular Biology	K.Kaveri,S.Sivasubramanian,S.Vennila,P.Padmapriya,R.Kiruba,S.Magesh,G. Dhinakar Raj, G. Ravikumar, R. P. Aravindh Babu, K Thangaraj, Namami Gaur, Sakshi Shambhavi, Lamuk Zaveri, Shagufta Khan, Tulasi Nagabandi, Purushotham Vodnala, Payel Mukherjee, Sofia Banu, Priya Singh, Dhiviya Vedagiri, Divya Gupta, Vishal Sah, Santosh Kumar Kuncha, Krishnan Harinivas Harshan, Archana Bharadwaj Siva, Karthik …
490	458041	EPI_ISL_458041	hCoV-19/India/CCMB_C15/2020	Asia / India / Tamil Nadu	Tamil Nadu	2020-05-06	King Institute of Preventive Medicine & Research	CSIR-Centre for Cellular and Molecular Biology	K.Kaveri,S.Sivasubramanian,S.Vennila,P.Padmapriya,R.Kiruba,S.Magesh,G. Dhinakar Raj, G. Ravikumar, R. P. Aravindh Babu, K Thangaraj, Tulasi Nagabandi, Namami Gaur, Sakshi Shambhavi, Lamuk Zaveri, Shagufta Khan, Purushotham Vodnala, Payel Mukherjee, Sofia Banu, Priya Singh, Dhiviya Vedagiri, Divya Gupta, Vishal Sah, Santosh Kumar Kuncha, Krishnan Harinivas Harshan, Archana Bharadwaj Siva, Karthik …
491	458042	EPI_ISL_458042	hCoV-19/India/CCMB_C18/2020	Asia / India / Tamil Nadu	Tamil Nadu	2020-05-06	King Institute of Preventive Medicine & Research	CSIR-Centre for Cellular and Molecular Biology	K.Kaveri,S.Sivasubramanian,S.Vennila,P.Padmapriya,R.Kiruba,S.Magesh,G. Dhinakar Raj, G. Ravikumar, M. Sekar, K Thangaraj, Payel Mukherjee, Sofia Banu, Priya Singh, Dhiviya Vedagiri, Divya Gupta, Vishal Sah, Santosh Kumar Kuncha, Krishnan Harinivas Harshan, Archana Bharadwaj Siva, Karthik Bharadwaj Tallapaka, Shagufta Khan, Lamuk Zaveri, Namami Gaur, Sakshi Shambhavi, Tulasi Nagabandi, Purushotham…
492	458043	EPI_ISL_458043	hCoV-19/India/CCMB_C14/2020	Asia / India / Tamil Nadu	Tamil Nadu	2020-05-06	King Institute of Preventive Medicine & Research	CSIR-Centre for Cellular and Molecular Biology	K.Kaveri,S.Sivasubramanian,S.Vennila,P.Padmapriya,R.Kiruba,S.Magesh,G. Dhinakar Raj, G. Ravikumar, M. Sekar, K Thangaraj,Sofia Banu, Payel Mukherjee, Priya Singh, Dhiviya Vedagiri, Divya Gupta, Vishal Sah, Santosh Kumar Kuncha, Krishnan Harinivas Harshan, Archana Bharadwaj Siva, Karthik Bharadwaj Tallapaka, Shagufta Khan, Lamuk Zaveri, Namami Gaur, Sakshi Shambhavi, Tulasi Nagabandi, Purushotham …
493	458044	EPI_ISL_458044	hCoV-19/India/CCMB_C17/2020	Asia / India / Tamil Nadu	Tamil Nadu	2020-05-06	King Institute of Preventive Medicine & Research	CSIR-Centre for Cellular and Molecular Biology	K.Kaveri,S.Sivasubramanian,S.Vennila,P.Padmapriya,R.Kiruba,S.Magesh,G. Dhinakar Raj, G. Ravikumar, M. Sekar, K Thangaraj,Shagufta Khan, Lamuk Zaveri, Namami Gaur, Sakshi Shambhavi, Tulasi Nagabandi, Purushotham Vodnala, Payel Mukherjee, Sofia Banu, Priya Singh, Dhiviya Vedagiri, Divya Gupta, Vishal Sah, Santosh Kumar Kuncha, Krishnan Harinivas Harshan, Archana Bharadwaj Siva, Karthik Bharadwaj Ta…
494	458045	EPI_ISL_458045	hCoV-19/India/CCMB_L1017/2020	Asia / India / Telangana	Telangana	2020-05-11	CSIR-Centre for Cellular and Molecular Biology	CSIR-Centre for Cellular and Molecular Biology	Payel Mukherjee, Sofia Banu, Priya Singh, Dhiviya Vedagiri, Divya Gupta, Vishal Sah, Santosh Kumar Kuncha, Krishnan Harinivas Harshan, Archana Bharadwaj Siva, Karthik Bharadwaj Tallapaka, Shagufta Khan, Lamuk Zaveri, Namami Gaur, Sakshi Shambhavi, Tulasi Nagabandi, Purushotham Vodnala, G. Aditya Kumar, Koushick Sivakumar, Pooja Ramesh Gupta, Rajan Kumar Jha, Shraddha Vijay Lahoti, Rakesh K Mishra…
495	458046	EPI_ISL_458046	hCoV-19/India/CCMB_L1021/2020	Asia / India / Telangana	Telangana	2020-05-11	CSIR-Centre for Cellular and Molecular Biology	CSIR-Centre for Cellular and Molecular Biology	Sofia Banu, Payel Mukherjee, Priya Singh, Dhiviya Vedagiri, Divya Gupta, Vishal Sah, Santosh Kumar Kuncha, Krishnan Harinivas Harshan, Archana Bharadwaj Siva, Karthik Bharadwaj Tallapaka, Shagufta Khan, Lamuk Zaveri, Namami Gaur, Sakshi Shambhavi, Tulasi Nagabandi, Purushotham Vodnala, Deepak Kumar, Devi Prasad Vijayashankar, Disha Nanda, Divya Das, Jotin Gogoi, Manish Bhattacharjee, Rakesh K Mis…
496	458047	EPI_ISL_458047	hCoV-19/India/CCMB_L1022/2020	Asia / India / Telangana	Telangana	2020-05-11	CSIR-Centre for Cellular and Molecular Biology	CSIR-Centre for Cellular and Molecular Biology	Shagufta Khan, Lamuk Zaveri, Namami Gaur, Sakshi Shambhavi, Tulasi Nagabandi, Purushotham Vodnala, Payel Mukherjee, Sofia Banu, Priya Singh, Dhiviya Vedagiri, Divya Gupta, Vishal Sah, Santosh Kumar Kuncha, Krishnan Harinivas Harshan, Archana Bharadwaj Siva, Karthik Bharadwaj Tallapaka, Disha Nanda, Divya Das, Jotin Gogoi, Manish Bhattacharjee, Ravi Prasad Mukku, Rakesh K Mishra, Divya Tej Sowpati
497	458048	EPI_ISL_458048	hCoV-19/India/CCMB_L1024/2020	Asia / India / Telangana	Telangana	2020-05-11	CSIR-Centre for Cellular and Molecular Biology	CSIR-Centre for Cellular and Molecular Biology	Lamuk Zaveri, Shagufta Khan, Namami Gaur, Sakshi Shambhavi, Tulasi Nagabandi, Purushotham Vodnala, Payel Mukherjee, Sofia Banu, Priya Singh, Dhiviya Vedagiri, Divya Gupta, Vishal Sah, Santosh Kumar Kuncha, Krishnan Harinivas Harshan, Archana Bharadwaj Siva, Karthik Bharadwaj Tallapaka, Renu Sudhakar, Somesh Gorde, Gangumala Srinivas Reddy, Sujoy Deb, Swati Bayyana, Rakesh K Mishra, Divya Tej Sowp…
498	458049	EPI_ISL_458049	hCoV-19/India/CCMB_L1025/2020	Asia / India / Telangana	Telangana	2020-05-11	CSIR-Centre for Cellular and Molecular Biology	CSIR-Centre for Cellular and Molecular Biology	Namami Gaur, Sakshi Shambhavi, Lamuk Zaveri, Shagufta Khan, Tulasi Nagabandi, Purushotham Vodnala, Payel Mukherjee, Sofia Banu, Priya Singh, Dhiviya Vedagiri, Divya Gupta, Vishal Sah, Santosh Kumar Kuncha, Krishnan Harinivas Harshan, Archana Bharadwaj Siva, Karthik Bharadwaj Tallapaka, Zeba Rizvi, Zuberwasim Sayyad, Kakade Aishwarya Arun, Amrutha H C, Ananga Ghosh, Rakesh K Mishra, Divya Tej Sowp…
499	458050	EPI_ISL_458050	hCoV-19/India/CCMB_L1026/2020	Asia / India / Telangana	Telangana	2020-05-11	CSIR-Centre for Cellular and Molecular Biology	CSIR-Centre for Cellular and Molecular Biology	Tulasi Nagabandi, Namami Gaur, Sakshi Shambhavi, Lamuk Zaveri, Shagufta Khan, Purushotham Vodnala, Payel Mukherjee, Sofia Banu, Priya Singh, Dhiviya Vedagiri, Divya Gupta, Vishal Sah, Santosh Kumar Kuncha, Krishnan Harinivas Harshan, Archana Bharadwaj Siva, Karthik Bharadwaj Tallapaka,Kezia J Ann, Radhika Khandelwal, Roshan Maku Venkata, Shemin Mansuri, Sonu Uday, Rakesh K Mishra, Divya Tej Sowpa…
500	458051	EPI_ISL_458051	hCoV-19/India/CCMB_L1062/2020	Asia / India / Telangana	Telangana	2020-05-12	CSIR-Centre for Cellular and Molecular Biology	CSIR-Centre for Cellular and Molecular Biology	Payel Mukherjee, Sofia Banu, Priya Singh, Dhiviya Vedagiri, Divya Gupta, Vishal Sah, Santosh Kumar Kuncha, Krishnan Harinivas Harshan, Archana Bharadwaj Siva, Karthik Bharadwaj Tallapaka, Shagufta Khan, Lamuk Zaveri, Namami Gaur, Sakshi Shambhavi, Tulasi Nagabandi, Purushotham Vodnala, Gokulan C G, Gunjan Purohit, Hanuman Tulashiram Kale, Pankaj Kumar, Prachand Issarapu, Rakesh K Mishra, Divya Te…
501	458052	EPI_ISL_458052	hCoV-19/India/CCMB_L1063/2020	Asia / India / Telangana	Telangana	2020-05-12	CSIR-Centre for Cellular and Molecular Biology	CSIR-Centre for Cellular and Molecular Biology	Sofia Banu, Payel Mukherjee, Priya Singh, Dhiviya Vedagiri, Divya Gupta, Vishal Sah, Santosh Kumar Kuncha, Krishnan Harinivas Harshan, Archana Bharadwaj Siva, Karthik Bharadwaj Tallapaka, Shagufta Khan, Lamuk Zaveri, Namami Gaur, Sakshi Shambhavi, Tulasi Nagabandi, Purushotham Vodnala,Preethi Jampala, Sharada Ravi Iyer, Sulagana Mukherjee, Swetha Sundar, Peddapuvala Sai Uday Kiran, Rakesh K Mishr…
502	458053	EPI_ISL_458053	hCoV-19/India/CCMB_L1064/2020	Asia / India / Telangana	Telangana	2020-05-12	CSIR-Centre for Cellular and Molecular Biology	CSIR-Centre for Cellular and Molecular Biology	Shagufta Khan, Lamuk Zaveri, Namami Gaur, Sakshi Shambhavi, Tulasi Nagabandi, Purushotham Vodnala, Payel Mukherjee, Sofia Banu, Priya Singh, Dhiviya Vedagiri, Divya Gupta, Vishal Sah, Santosh Kumar Kuncha, Krishnan Harinivas Harshan, Archana Bharadwaj Siva, Karthik Bharadwaj Tallapaka,Umesh Kumar, Unis Ahmad Bhat, Ajay Sarawagi, Priyanka Pant, Rajkanwar Nathawat, Rakesh K Mishra, Divya Tej Sowpati
503	458054	EPI_ISL_458054	hCoV-19/India/CCMB_L1073/2020	Asia / India / Telangana	Telangana	2020-05-13	CSIR-Centre for Cellular and Molecular Biology	CSIR-Centre for Cellular and Molecular Biology	Lamuk Zaveri, Shagufta Khan, Namami Gaur, Sakshi Shambhavi, Tulasi Nagabandi, Purushotham Vodnala, Payel Mukherjee, Sofia Banu, Priya Singh, Dhiviya Vedagiri, Divya Gupta, Vishal Sah, Santosh Kumar Kuncha, Krishnan Harinivas Harshan, Archana Bharadwaj Siva, Karthik Bharadwaj Tallapaka,Umesh Kumar, Unis Ahmad Bhat, Ajay Sarawagi, Priyanka Pant, Rajkanwar Nathawat, Rakesh K Mishra, Divya Tej Sowpati
504	458055	EPI_ISL_458055	hCoV-19/India/CCMB_L1082/2020	Asia / India / Telangana	Telangana	2020-05-13	CSIR-Centre for Cellular and Molecular Biology	CSIR-Centre for Cellular and Molecular Biology	Namami Gaur, Sakshi Shambhavi, Lamuk Zaveri, Shagufta Khan, Tulasi Nagabandi, Purushotham Vodnala, Payel Mukherjee, Sofia Banu, Priya Singh, Dhiviya Vedagiri, Divya Gupta, Vishal Sah, Santosh Kumar Kuncha, Krishnan Harinivas Harshan, Archana Bharadwaj Siva, Karthik Bharadwaj Tallapaka, Nikhil Hajirnis, Pratheusa Maccha, M Soujanya Reddy,G. Aditya Kumar, Koushick Sivakumar, Rakesh K Mishra, Divya …
505	458056	EPI_ISL_458056	hCoV-19/India/CCMB_L1085/2020	Asia / India / Telangana	Telangana	2020-05-13	CSIR-Centre for Cellular and Molecular Biology	CSIR-Centre for Cellular and Molecular Biology	Tulasi Nagabandi, Namami Gaur, Sakshi Shambhavi, Lamuk Zaveri, Shagufta Khan, Purushotham Vodnala, Payel Mukherjee, Sofia Banu, Priya Singh, Dhiviya Vedagiri, Divya Gupta, Vishal Sah, Santosh Kumar Kuncha, Krishnan Harinivas Harshan, Archana Bharadwaj Siva, Karthik Bharadwaj Tallapaka,G. Aditya Kumar, Koushick Sivakumar, Pooja Ramesh Gupta, Rajan Kumar Jha, Shraddha Vijay Lahoti, Rakesh K Mishra,…
506	458057	EPI_ISL_458057	hCoV-19/India/CCMB_L1089/2020	Asia / India / Telangana	Telangana	2020-05-13	CSIR-Centre for Cellular and Molecular Biology	CSIR-Centre for Cellular and Molecular Biology	Payel Mukherjee, Sofia Banu, Priya Singh, Dhiviya Vedagiri, Divya Gupta, Vishal Sah, Santosh Kumar Kuncha, Krishnan Harinivas Harshan, Archana Bharadwaj Siva, Karthik Bharadwaj Tallapaka, Shagufta Khan, Lamuk Zaveri, Namami Gaur, Sakshi Shambhavi, Tulasi Nagabandi, Purushotham Vodnala,Deepak Kumar, Devi Prasad Vijayashankar, Disha Nanda, Divya Das, Jotin Gogoi, Manish Bhattacharjee, Rakesh K Mish…
507	458058	EPI_ISL_458058	hCoV-19/India/CCMB_L1090/2020	Asia / India / Telangana	Telangana	2020-05-13	CSIR-Centre for Cellular and Molecular Biology	CSIR-Centre for Cellular and Molecular Biology	Sofia Banu, Payel Mukherjee, Priya Singh, Dhiviya Vedagiri, Divya Gupta, Vishal Sah, Santosh Kumar Kuncha, Krishnan Harinivas Harshan, Archana Bharadwaj Siva, Karthik Bharadwaj Tallapaka, Shagufta Khan, Lamuk Zaveri, Namami Gaur, Sakshi Shambhavi, Tulasi Nagabandi, Purushotham Vodnala, Disha Nanda, Divya Das, Jotin Gogoi, Manish Bhattacharjee, Ravi Prasad Mukku, Rakesh K Mishra, Divya Tej Sowpati
508	458059	EPI_ISL_458059	hCoV-19/India/CCMB_L1100/2020	Asia / India / Telangana	Telangana	2020-05-13	CSIR-Centre for Cellular and Molecular Biology	CSIR-Centre for Cellular and Molecular Biology	Shagufta Khan, Lamuk Zaveri, Namami Gaur, Sakshi Shambhavi, Tulasi Nagabandi, Purushotham Vodnala, Payel Mukherjee, Sofia Banu, Priya Singh, Dhiviya Vedagiri, Divya Gupta, Vishal Sah, Santosh Kumar Kuncha, Krishnan Harinivas Harshan, Archana Bharadwaj Siva, Karthik Bharadwaj Tallapaka, Renu Sudhakar, Somesh Gorde, Gangumala Srinivas Reddy, Sujoy Deb, Swati Bayyana, Rakesh K Mishra, Divya Tej Sowp…
509	458060	EPI_ISL_458060	hCoV-19/India/CCMB_L1103/2020	Asia / India / Telangana	Telangana	2020-05-13	CSIR-Centre for Cellular and Molecular Biology	CSIR-Centre for Cellular and Molecular Biology	Lamuk Zaveri, Shagufta Khan, Namami Gaur, Sakshi Shambhavi, Tulasi Nagabandi, Purushotham Vodnala, Payel Mukherjee, Sofia Banu, Priya Singh, Dhiviya Vedagiri, Divya Gupta, Vishal Sah, Santosh Kumar Kuncha, Krishnan Harinivas Harshan, Archana Bharadwaj Siva, Karthik Bharadwaj Tallapaka,Zeba Rizvi, Zuberwasim Sayyad, Kakade Aishwarya Arun, Amrutha H C, Ananga Ghosh, Rakesh K Mishra, Divya Tej Sowpa…
510	458061	EPI_ISL_458061	hCoV-19/India/CCMB_L1108/2020	Asia / India / Telangana	Telangana	2020-05-13	CSIR-Centre for Cellular and Molecular Biology	CSIR-Centre for Cellular and Molecular Biology	Namami Gaur, Sakshi Shambhavi, Lamuk Zaveri, Shagufta Khan, Tulasi Nagabandi, Purushotham Vodnala, Payel Mukherjee, Sofia Banu, Priya Singh, Dhiviya Vedagiri, Divya Gupta, Vishal Sah, Santosh Kumar Kuncha, Krishnan Harinivas Harshan, Archana Bharadwaj Siva, Karthik Bharadwaj Tallapaka,Kezia J Ann, Radhika Khandelwal, Roshan Maku Venkata, Shemin Mansuri, Sonu Uday, Rakesh K Mishra, Divya Tej Sowpa…
511	458062	EPI_ISL_458062	hCoV-19/India/CCMB_L299/2020	Asia / India / Telangana	Telangana	2020-04-20	CSIR-Centre for Cellular and Molecular Biology	CSIR-Centre for Cellular and Molecular Biology	Payel Mukherjee, Sofia Banu, Priya Singh, Dhiviya Vedagiri, Divya Gupta, Vishal Sah, Santosh Kumar Kuncha, Krishnan Harinivas Harshan, Archana Bharadwaj Siva, Karthik Bharadwaj Tallapaka, Shagufta Khan, Lamuk Zaveri, Namami Gaur, Sakshi Shambhavi, Tulasi Nagabandi, Purushotham Vodnala, Rakesh K Mishra, Sonu Uday, Sudipta Mondal, Annapoorna P Karthyayani, Debabrata Jana, Debrya Saha, Divya Tej Sow…
512	458063	EPI_ISL_458063	hCoV-19/India/CCMB_L301/2020	Asia / India / Telangana	Telangana	2020-04-20	CSIR-Centre for Cellular and Molecular Biology	CSIR-Centre for Cellular and Molecular Biology	Sofia Banu, Payel Mukherjee, Priya Singh, Dhiviya Vedagiri, Divya Gupta, Vishal Sah, Santosh Kumar Kuncha, Krishnan Harinivas Harshan, Archana Bharadwaj Siva, Karthik Bharadwaj Tallapaka, Shagufta Khan, Lamuk Zaveri, Namami Gaur, Sakshi Shambhavi, Tulasi Nagabandi, Purushotham Vodnala, Gokulan C G, Gunjan Purohit, Hanuman Tulashiram Kale, Pankaj Kumar, Prachand Issarapu, Rakesh K Mishra, Divya Te…
513	458064	EPI_ISL_458064	hCoV-19/India/CCMB_L988/2020	Asia / India / Telangana	Telangana	2020-05-11	CSIR-Centre for Cellular and Molecular Biology	CSIR-Centre for Cellular and Molecular Biology	Shagufta Khan, Lamuk Zaveri, Namami Gaur, Sakshi Shambhavi, Tulasi Nagabandi, Purushotham Vodnala, Payel Mukherjee, Sofia Banu, Priya Singh, Dhiviya Vedagiri, Divya Gupta, Vishal Sah, Santosh Kumar Kuncha, Krishnan Harinivas Harshan, Archana Bharadwaj Siva, Karthik Bharadwaj Tallapaka,Preethi Jampala, Sharada Ravi Iyer, Sulagana Mukherjee, Swetha Sundar, Peddapuvala Sai Uday Kiran Rakesh K Mishra…
514	458065	EPI_ISL_458065	hCoV-19/India/CCMB_L989/2020	Asia / India / Telangana	Telangana	2020-05-11	CSIR-Centre for Cellular and Molecular Biology	CSIR-Centre for Cellular and Molecular Biology	Lamuk Zaveri, Shagufta Khan, Namami Gaur, Sakshi Shambhavi, Tulasi Nagabandi, Purushotham Vodnala, Payel Mukherjee, Sofia Banu, Priya Singh, Dhiviya Vedagiri, Divya Gupta, Vishal Sah, Santosh Kumar Kuncha, Krishnan Harinivas Harshan, Archana Bharadwaj Siva, Karthik Bharadwaj Tallapaka,Umesh Kumar, Unis Ahmad Bhat, Ajay Sarawagi, Priyanka Pant, Rajkanwar Nathawat, Rakesh K Mishra, Divya Tej Sowpati
515	458066	EPI_ISL_458066	hCoV-19/India/CCMB_O1/2020	Asia / India / Telangana	Telangana	2020-04-13	Osmania Medical College	CSIR-Centre for Cellular and Molecular Biology	Shashikala Reddy, Mahboob Khan,Payel Mukherjee, Sofia Banu, Priya Singh, Dhiviya Vedagiri, Divya Gupta, Vishal Sah, Santosh Kumar Kuncha, Krishnan Harinivas Harshan, Archana Bharadwaj Siva, Karthik Bharadwaj Tallapaka, Shagufta Khan, Lamuk Zaveri, Namami Gaur, Sakshi Shambhavi, Tulasi Nagabandi, Purushotham Vodnala, Rakesh K Mishra, Divya Tej Sowpati
516	458067	EPI_ISL_458067	hCoV-19/India/CCMB_O2/2020	Asia / India / Telangana	Telangana	2020-04-15	Osmania Medical College	CSIR-Centre for Cellular and Molecular Biology	Shashikala Reddy, Mahboob Khan,Payel Mukherjee, Sofia Banu, Priya Singh, Dhiviya Vedagiri, Divya Gupta, Vishal Sah, Santosh Kumar Kuncha, Krishnan Harinivas Harshan, Archana Bharadwaj Siva, Karthik Bharadwaj Tallapaka, Shagufta Khan, Lamuk Zaveri, Namami Gaur, Sakshi Shambhavi, Tulasi Nagabandi, Purushotham Vodnala, Rakesh K Mishra, Divya Tej Sowpati
517	458068	EPI_ISL_458068	hCoV-19/India/CCMB_O3/2020	Asia / India / Telangana	Telangana	2020-04-14	Osmania Medical College	CSIR-Centre for Cellular and Molecular Biology	Shashikala Reddy, Mahboob Khan,Payel Mukherjee, Sofia Banu, Priya Singh, Dhiviya Vedagiri, Divya Gupta, Vishal Sah, Santosh Kumar Kuncha, Krishnan Harinivas Harshan, Archana Bharadwaj Siva, Karthik Bharadwaj Tallapaka, Shagufta Khan, Lamuk Zaveri, Namami Gaur, Sakshi Shambhavi, Tulasi Nagabandi, Purushotham Vodnala, Rakesh K Mishra, Divya Tej Sowpati
518	458069	EPI_ISL_458069	hCoV-19/India/CCMB_O4/2020	Asia / India / Telangana	Telangana	2020-04-03	Osmania Medical College	CSIR-Centre for Cellular and Molecular Biology	Shashikala Reddy, Mahboob Khan,Payel Mukherjee, Sofia Banu, Priya Singh, Dhiviya Vedagiri, Divya Gupta, Vishal Sah, Santosh Kumar Kuncha, Krishnan Harinivas Harshan, Archana Bharadwaj Siva, Karthik Bharadwaj Tallapaka, Shagufta Khan, Lamuk Zaveri, Namami Gaur, Sakshi Shambhavi, Tulasi Nagabandi, Purushotham Vodnala, Rakesh K Mishra, Divya Tej Sowpati
519	458070	EPI_ISL_458070	hCoV-19/India/CCMB_K272/2020	Asia / India / Telangana	Telangana	2020-04-12	CSIR-Centre for Cellular and Molecular Biology	CSIR-Centre for Cellular and Molecular Biology	Sakshi Shambhavi, Lamuk Zaveri, Shagufta Khan, Namami Gaur, Tulasi Nagabandi, Purushotham Vodnala, Payel Mukherjee, Sofia Banu, Priya Singh, Dhiviya Vedagiri, Divya Gupta, Vishal Sah, Santosh Kumar Kuncha, Krishnan Harinivas Harshan, Archana Bharadwaj Siva, Karthik Bharadwaj Tallapaka,Nikhil Hajirnis, Pratheusa Maccha, M Soujanya Reddy,G. Aditya Kumar, Koushick Sivakumar,Disha Nanda, Divya Das, J…
520	458071	EPI_ISL_458071	hCoV-19/India/CCMB_J130/2020	Asia / India / Telangana	Telangana	2020-04-01	CSIR-Centre for Cellular and Molecular Biology	CSIR-Centre for Cellular and Molecular Biology	Sakshi Shambhavi, Lamuk Zaveri, Shagufta Khan, Namami Gaur, Tulasi Nagabandi, Purushotham Vodnala, Payel Mukherjee, Sofia Banu, Priya Singh, Dhiviya Vedagiri, Divya Gupta, Vishal Sah, Santosh Kumar Kuncha, Krishnan Harinivas Harshan, Archana Bharadwaj Siva, Karthik Bharadwaj Tallapaka,Nikhil Hajirnis, Pratheusa Maccha, M Soujanya Reddy,G. Aditya Kumar, Koushick Sivakumar, Rakesh K Mishra, Divya T…
521	458072	EPI_ISL_458072	hCoV-19/India/CCMB_J812_P1/2020	Asia / India / Telangana	Telangana	2020-04-08	CSIR-Centre for Cellular and Molecular Biology	CSIR-Centre for Cellular and Molecular Biology	Dhiviya Vedagiri, Divya Gupta, Vishal Sah, Payel Mukherjee, Sofia Banu, Priya Singh, Santosh Kumar Kuncha, Archana Bharadwaj Siva, Karthik Bharadwaj Tallapaka, Shagufta Khan, Lamuk Zaveri, Namami Gaur, Sakshi Shambhavi, Tulasi Nagabandi, Purushotham Vodnala, Rakesh K Mishra, Divya Tej Sowpati, Krishnan Harinivas Harshan
522	458073	EPI_ISL_458073	hCoV-19/India/CCMB_L276_P1/2020	Asia / India / Telangana	Telangana	2020-04-20	CSIR-Centre for Cellular and Molecular Biology	CSIR-Centre for Cellular and Molecular Biology	Dhiviya Vedagiri, Divya Gupta, Vishal Sah, Payel Mukherjee, Sofia Banu, Priya Singh, Santosh Kumar Kuncha, Archana Bharadwaj Siva, Karthik Bharadwaj Tallapaka, Shagufta Khan, Lamuk Zaveri, Namami Gaur, Sakshi Shambhavi, Tulasi Nagabandi, Purushotham Vodnala, Rakesh K Mishra, Divya Tej Sowpati, Krishnan Harinivas Harshan
523	458074	EPI_ISL_458074	hCoV-19/India/CCMB_L301_P1/2020	Asia / India / Telangana	Telangana	2020-04-20	CSIR-Centre for Cellular and Molecular Biology	CSIR-Centre for Cellular and Molecular Biology	Dhiviya Vedagiri, Divya Gupta, Vishal Sah, Payel Mukherjee, Sofia Banu, Priya Singh, Santosh Kumar Kuncha, Archana Bharadwaj Siva, Karthik Bharadwaj Tallapaka, Shagufta Khan, Lamuk Zaveri, Namami Gaur, Sakshi Shambhavi, Tulasi Nagabandi, Purushotham Vodnala, Rakesh K Mishra, Divya Tej Sowpati, Krishnan Harinivas Harshan
524	458075	EPI_ISL_458075	hCoV-19/India/CCMB_O2_P1/2020	Asia / India / Telangana	Telangana	2020-04-15	CSIR-Centre for Cellular and Molecular Biology	CSIR-Centre for Cellular and Molecular Biology	Dhiviya Vedagiri, Divya Gupta, Vishal Sah, Payel Mukherjee, Sofia Banu, Priya Singh, Santosh Kumar Kuncha, Archana Bharadwaj Siva, Karthik Bharadwaj Tallapaka, Shagufta Khan, Lamuk Zaveri, Namami Gaur, Sakshi Shambhavi, Tulasi Nagabandi, Purushotham Vodnala, Rakesh K Mishra, Divya Tej Sowpati, Krishnan Harinivas Harshan
525	458076	EPI_ISL_458076	hCoV-19/India/CCMB_L302_P1/2020	Asia / India / Telangana	Telangana	2020-04-20	CSIR-Centre for Cellular and Molecular Biology	CSIR-Centre for Cellular and Molecular Biology	Dhiviya Vedagiri, Divya Gupta, Vishal Sah, Payel Mukherjee, Sofia Banu, Priya Singh, Santosh Kumar Kuncha, Archana Bharadwaj Siva, Karthik Bharadwaj Tallapaka, Shagufta Khan, Lamuk Zaveri, Namami Gaur, Sakshi Shambhavi, Tulasi Nagabandi, Purushotham Vodnala, Rakesh K Mishra, Divya Tej Sowpati, Krishnan Harinivas Harshan
526	458077	EPI_ISL_458077	hCoV-19/India/CCMB_L040_P1/2020	Asia / India / Telangana	Telangana	2020-04-18	CSIR-Centre for Cellular and Molecular Biology	CSIR-Centre for Cellular and Molecular Biology	Dhiviya Vedagiri, Divya Gupta, Vishal Sah, Payel Mukherjee, Sofia Banu, Priya Singh, Santosh Kumar Kuncha, Archana Bharadwaj Siva, Karthik Bharadwaj Tallapaka, Shagufta Khan, Lamuk Zaveri, Namami Gaur, Sakshi Shambhavi, Tulasi Nagabandi, Purushotham Vodnala, Rakesh K Mishra, Divya Tej Sowpati, Krishnan Harinivas Harshan
527	458080	EPI_ISL_458080	hCoV-19/India/CCMB_J300/2020	Asia / India / Telangana	Telangana	2020-04-03	CSIR-Centre for Cellular and Molecular Biology	CSIR-Centre for Cellular and Molecular Biology	Sakshi Shambhavi, Lamuk Zaveri, Shagufta Khan, Namami Gaur, Tulasi Nagabandi, Purushotham Vodnala, Payel Mukherjee, Sofia Banu, Priya Singh, Dhiviya Vedagiri, Divya Gupta, Vishal Sah, Santosh Kumar Kuncha, Krishnan Harinivas Harshan, Archana Bharadwaj Siva, Karthik Bharadwaj Tallapaka, G. Aditya Kumar, Koushick Sivakumar, Pooja Ramesh Gupta, Rajan Kumar Jha, Shraddha Vijay Lahoti, Rakesh K Mishra…
528	458086	EPI_ISL_458086	hCoV-19/India/GBRC131/2020	Asia / India / Gujarat / Ahmedabad	Gujarat	2020-05-24	B.J. Medical College and Civil hospital	Gujarat Biotechnology Research Centre	Dhaval Vaghela, Ramesh Patel, Pranay Shah, Kamlesh J Upadhyay, Ramesh Pandit, Tejas Shah, Ankit Hinsu, Pritesh Sabara, Apurvasinh Puvar, Janvi Raval, Zarna Patel, Monika Gandhi, Pinal Trivedi, Maharshi Pandya, Amit Kanani, Nidhi Patel, Nitin Savaliya, Raghawendra Kumar, Dinesh Kumar, Zuber Saiyed, Komal Patel, Labdhi Pandya, Snehal Bagatharia, Neha Rajpara, Bhavesh Modi, Gaurishankar Shrimali, R …
529	458087	EPI_ISL_458087	hCoV-19/India/GBRC132/2020	Asia / India / Gujarat / Ahmedabad	Gujarat	2020-05-24	B.J. Medical College and Civil hospital	Gujarat Biotechnology Research Centre	Ramesh Patel, Pranay Shah, Kamlesh J Upadhyay, Ramesh Pandit, Tejas Shah, Ankit Hinsu, Pritesh Sabara, Apurvasinh Puvar, Janvi Raval, Zarna Patel, Monika Gandhi, Pinal Trivedi, Maharshi Pandya, Amit Kanani, Nidhi Patel, Nitin Savaliya, Raghawendra Kumar, Dinesh Kumar, Zuber Saiyed, Komal Patel, Labdhi Pandya, Snehal Bagatharia, Dhaval Vaghela, Afzal Ansari, Bhavesh Modi, Gaurishankar Shrimali, R …
530	458088	EPI_ISL_458088	hCoV-19/India/GBRC133/2020	Asia / India / Gujarat / Ahmedabad	Gujarat	2020-05-24	B.J. Medical College and Civil hospital	Gujarat Biotechnology Research Centre	Pranay Shah, Kamlesh J Upadhyay, Ramesh Pandit, Tejas Shah, Ankit Hinsu, Pritesh Sabara, Apurvasinh Puvar, Janvi Raval, Zarna Patel, Monika Gandhi, Pinal Trivedi, Maharshi Pandya, Amit Kanani, Nidhi Patel, Nitin Savaliya, Raghawendra Kumar, Dinesh Kumar, Zuber Saiyed, Komal Patel, Labdhi Pandya, Snehal Bagatharia, Dhaval Vaghela, Ramesh Patel, Fenil Patel, Bhavesh Modi, Gaurishankar Shrimali, R D…
531	458089	EPI_ISL_458089	hCoV-19/India/GBRC134/2020	Asia / India / Gujarat / Ahmedabad	Gujarat	2020-05-24	B.J. Medical College and Civil hospital	Gujarat Biotechnology Research Centre	Pranay Shah, Kamlesh J Upadhyay, Ramesh Pandit, Tejas Shah, Ankit Hinsu, Pritesh Sabara, Apurvasinh Puvar, Janvi Raval, Zarna Patel, Monika Gandhi, Pinal Trivedi, Maharshi Pandya, Amit Kanani, Nidhi Patel, Nitin Savaliya, Raghawendra Kumar, Dinesh Kumar, Zuber Saiyed, Komal Patel, Labdhi Pandya, Snehal Bagatharia, Dhaval Vaghela, Ramesh Patel, Neelam Nathani, Bhavesh Modi, Gaurishankar Shrimali, …
532	458090	EPI_ISL_458090	hCoV-19/India/GBRC135a/2020	Asia / India / Gujarat / Ahmedabad	Gujarat	2020-05-24	B.J. Medical College and Civil hospital	Gujarat Biotechnology Research Centre	Kamlesh J Upadhyay, Ramesh Pandit, Tejas Shah, Ankit Hinsu, Pritesh Sabara, Apurvasinh Puvar, Janvi Raval, Zarna Patel, Monika Gandhi, Pinal Trivedi, Maharshi Pandya, Amit Kanani, Nidhi Patel, Nitin Savaliya, Raghawendra Kumar, Dinesh Kumar, Zuber Saiyed, Komal Patel, Labdhi Pandya, Snehal Bagatharia, Dhaval Vaghela, Ramesh Patel, Pranay Shah, Armi Chaudhari, Bhavesh Modi, Gaurishankar Shrimali, …
533	458091	EPI_ISL_458091	hCoV-19/India/GBRC135b/2020	Asia / India / Gujarat / Ahmedabad	Gujarat	2020-05-24	B.J. Medical College and Civil hospital	Gujarat Biotechnology Research Centre	Maharshi Pandya, Amit Kanani, Nidhi Patel, Nitin Savaliya, Raghawendra Kumar, Dinesh Kumar, Zuber Saiyed, Komal Patel, Labdhi Pandya, Snehal Bagatharia, Dhaval Vaghela, Ramesh Patel, Pranay Shah, Kamlesh J Upadhyay, Ramesh Pandit, Tejas Shah, Ankit Hinsu, Pritesh Sabara, Apurvasinh Puvar, Janvi Raval, Zarna Patel, Monika Gandhi, Pinal Trivedi, Bhavya Jindal, Bhavesh Modi, Gaurishankar Shrimali, R…
534	458092	EPI_ISL_458092	hCoV-19/India/GBRC136a/2020	Asia / India / Gujarat / Ahmedabad	Gujarat	2020-05-24	B.J. Medical College and Civil hospital	Gujarat Biotechnology Research Centre	Amit Kanani, Nidhi Patel, Nitin Savaliya, Raghawendra Kumar, Dinesh Kumar, Zuber Saiyed, Komal Patel, Labdhi Pandya, Snehal Bagatharia, Dhaval Vaghela, Ramesh Patel, Pranay Shah, Kamlesh J Upadhyay, Ramesh Pandit, Tejas Shah, Ankit Hinsu, Pritesh Sabara, Apurvasinh Puvar, Janvi Raval, Zarna Patel, Monika Gandhi, Pinal Trivedi, Maharshi Pandya, Camellia Chakraborty, Bhavesh Modi, Gaurishankar Shri…
535	458093	EPI_ISL_458093	hCoV-19/India/GBRC136b/2020	Asia / India / Gujarat / Ahmedabad	Gujarat	2020-05-24	B.J. Medical College and Civil hospital	Gujarat Biotechnology Research Centre	Nidhi Patel, Nitin Savaliya, Raghawendra Kumar, Dinesh Kumar, Zuber Saiyed, Komal Patel, Labdhi Pandya, Snehal Bagatharia, Dhaval Vaghela, Ramesh Patel, Pranay Shah, Kamlesh J Upadhyay, Ramesh Pandit, Tejas Shah, Ankit Hinsu, Pritesh Sabara, Apurvasinh Puvar, Janvi Raval, Zarna Patel, Monika Gandhi, Pinal Trivedi, Maharshi Pandya, Amit Kanani, Siddhant Kumar, Bhavesh Modi, Gaurishankar Shrimali, …
536	458094	EPI_ISL_458094	hCoV-19/India/GBRC137a/2020	Asia / India / Gujarat / Ahmedabad	Gujarat	2020-05-24	B.J. Medical College and Civil hospital	Gujarat Biotechnology Research Centre	Nitin Savaliya, Raghawendra Kumar, Dinesh Kumar, Zuber Saiyed, Komal Patel, Labdhi Pandya, Snehal Bagatharia, Dhaval Vaghela, Ramesh Patel, Pranay Shah, Kamlesh J Upadhyay, Ramesh Pandit, Tejas Shah, Ankit Hinsu, Pritesh Sabara, Apurvasinh Puvar, Janvi Raval, Zarna Patel, Monika Gandhi, Pinal Trivedi, Maharshi Pandya, Amit Kanani, Nidhi Patel, Priyanka P Vatsa, Bhavesh Modi, Gaurishankar Shrimali…
537	458095	EPI_ISL_458095	hCoV-19/India/GBRC137b/2020	Asia / India / Gujarat / Ahmedabad	Gujarat	2020-05-24	B.J. Medical College and Civil hospital	Gujarat Biotechnology Research Centre	Raghawendra Kumar, Dinesh Kumar, Zuber Saiyed, Komal Patel, Labdhi Pandya, Snehal Bagatharia, Dhaval Vaghela, Ramesh Patel, Pranay Shah, Kamlesh J Upadhyay, Ramesh Pandit, Tejas Shah, Ankit Hinsu, Pritesh Sabara, Apurvasinh Puvar, Janvi Raval, Zarna Patel, Monika Gandhi, Pinal Trivedi, Maharshi Pandya, Amit Kanani, Nidhi Patel, Nitin Savaliya, Pooja P Doshi, Bhavesh Modi, Gaurishankar Shrimali, R…
538	458096	EPI_ISL_458096	hCoV-19/India/GBRC138/2020	Asia / India / Gujarat / Ahmedabad	Gujarat	2020-05-24	B.J. Medical College and Civil hospital	Gujarat Biotechnology Research Centre	Dinesh Kumar, Zuber Saiyed, Komal Patel, Labdhi Pandya, Snehal Bagatharia, Dhaval Vaghela, Ramesh Patel, Pranay Shah, Kamlesh J Upadhyay, Ramesh Pandit, Tejas Shah, Ankit Hinsu, Pritesh Sabara, Apurvasinh Puvar, Janvi Raval, Zarna Patel, Monika Gandhi, Pinal Trivedi, Maharshi Pandya, Amit Kanani, Nidhi Patel, Nitin Savaliya, Raghawendra Kumar, Akanksha Verma, Bhavesh Modi, Gaurishankar Shrimali, …
539	458097	EPI_ISL_458097	hCoV-19/India/GBRC139a/2020	Asia / India / Gujarat / Ahmedabad	Gujarat	2020-05-24	B.J. Medical College and Civil hospital	Gujarat Biotechnology Research Centre	Zuber Saiyed, Komal Patel, Labdhi Pandya, Snehal Bagatharia, Dhaval Vaghela, Ramesh Patel, Pranay Shah, Kamlesh J Upadhyay, Ramesh Pandit, Tejas Shah, Ankit Hinsu, Pritesh Sabara, Apurvasinh Puvar, Janvi Raval, Zarna Patel, Monika Gandhi, Pinal Trivedi, Maharshi Pandya, Amit Kanani, Nidhi Patel, Nitin Savaliya, Raghawendra Kumar, Dinesh Kumar, Priti Pandita, Bhavesh Modi, Gaurishankar Shrimali, R…
540	458098	EPI_ISL_458098	hCoV-19/India/GBRC139b/2020	Asia / India / Gujarat / Ahmedabad	Gujarat	2020-05-24	B.J. Medical College and Civil hospital	Gujarat Biotechnology Research Centre	Komal Patel, Labdhi Pandya, Snehal Bagatharia, Dhaval Vaghela, Ramesh Patel, Pranay Shah, Kamlesh J Upadhyay, Ramesh Pandit, Tejas Shah, Ankit Hinsu, Pritesh Sabara, Apurvasinh Puvar, Janvi Raval, Zarna Patel, Monika Gandhi, Pinal Trivedi, Maharshi Pandya, Amit Kanani, Nidhi Patel, Nitin Savaliya, Raghawendra Kumar, Dinesh Kumar, Zuber Saiyed, Pragya Sharma, Bhavesh Modi, Gaurishankar Shrimali, R…
541	458099	EPI_ISL_458099	hCoV-19/India/GBRC140/2020	Asia / India / Gujarat / Ahmedabad	Gujarat	2020-05-24	B.J. Medical College and Civil hospital	Gujarat Biotechnology Research Centre	Labdhi Pandya, Snehal Bagatharia, Dhaval Vaghela, Ramesh Patel, Pranay Shah, Kamlesh J Upadhyay, Ramesh Pandit, Tejas Shah, Ankit Hinsu, Pritesh Sabara, Apurvasinh Puvar, Janvi Raval, Zarna Patel, Monika Gandhi, Pinal Trivedi, Maharshi Pandya, Amit Kanani, Nidhi Patel, Nitin Savaliya, Raghawendra Kumar, Dinesh Kumar, Zuber Saiyed, Komal Patel, Neha Rajpara, Bhavesh Modi, Gaurishankar Shrimali, R …
542	458100	EPI_ISL_458100	hCoV-19/India/GBRC141a/2020	Asia / India / Gujarat / Ahmedabad	Gujarat	2020-05-24	B.J. Medical College and Civil hospital	Gujarat Biotechnology Research Centre	Snehal Bagatharia, Dhaval Vaghela, Ramesh Patel, Pranay Shah, Kamlesh J Upadhyay, Ramesh Pandit, Tejas Shah, Ankit Hinsu, Pritesh Sabara, Apurvasinh Puvar, Janvi Raval, Zarna Patel, Monika Gandhi, Pinal Trivedi, Maharshi Pandya, Amit Kanani, Nidhi Patel, Nitin Savaliya, Raghawendra Kumar, Dinesh Kumar, Zuber Saiyed, Komal Patel, Labdhi Pandya, Afzal Ansari, Bhavesh Modi, Gaurishankar Shrimali, R …
543	458101	EPI_ISL_458101	hCoV-19/India/GBRC141b/2020	Asia / India / Gujarat / Ahmedabad	Gujarat	2020-05-24	B.J. Medical College and Civil hospital	Gujarat Biotechnology Research Centre	Dhaval Vaghela, Ramesh Patel, Pranay Shah, Kamlesh J Upadhyay, Ramesh Pandit, Tejas Shah, Ankit Hinsu, Pritesh Sabara, Apurvasinh Puvar, Janvi Raval, Zarna Patel, Monika Gandhi, Pinal Trivedi, Maharshi Pandya, Amit Kanani, Nidhi Patel, Nitin Savaliya, Raghawendra Kumar, Dinesh Kumar, Zuber Saiyed, Komal Patel, Labdhi Pandya, Snehal Bagatharia, Fenil Patel, Bhavesh Modi, Gaurishankar Shrimali, R D…
544	458102	EPI_ISL_458102	hCoV-19/India/GBRC142/2020	Asia / India / Gujarat / Ahmedabad	Gujarat	2020-05-24	B.J. Medical College and Civil hospital	Gujarat Biotechnology Research Centre	Ramesh Patel, Pranay Shah, Kamlesh J Upadhyay, Ramesh Pandit, Tejas Shah, Ankit Hinsu, Pritesh Sabara, Apurvasinh Puvar, Janvi Raval, Zarna Patel, Monika Gandhi, Pinal Trivedi, Maharshi Pandya, Amit Kanani, Nidhi Patel, Nitin Savaliya, Raghawendra Kumar, Dinesh Kumar, Zuber Saiyed, Komal Patel, Labdhi Pandya, Snehal Bagatharia, Dhaval Vaghela, Neelam Nathani, Bhavesh Modi, Gaurishankar Shrimali, …
545	458103	EPI_ISL_458103	hCoV-19/India/GBRC143/2020	Asia / India / Gujarat / Bayad	Gujarat	2020-05-05	Gujarat Biotechnology Research Centre	Gujarat Biotechnology Research Centre	Ramesh Pandit, Tejas Shah, Ankit Hinsu, Pritesh Sabara, Apurvasinh Puvar, Janvi Raval, Zarna Patel, Monika Gandhi, Pinal Trivedi, Maharshi Pandya, Amit Kanani, Nidhi Patel, Nitin Savaliya, Raghawendra Kumar, Dinesh Kumar, Zuber Saiyed, Komal Patel, Labdhi Pandya, Snehal Bagatharia, Armi Chaudhari, Bhavesh Modi, Gaurishankar Shrimali, R D Dixit, A M Kadri, Umang Mishra, Chaitanya Joshi, Madhvi Jos…
546	458104	EPI_ISL_458104	hCoV-19/India/GBRC144/2020	Asia / India / Gujarat / Prantij	Gujarat	2020-05-06	Gujarat Biotechnology Research Centre	Gujarat Biotechnology Research Centre	Tejas Shah, Ankit Hinsu, Pritesh Sabara, Apurvasinh Puvar, Janvi Raval, Zarna Patel, Monika Gandhi, Pinal Trivedi, Maharshi Pandya, Amit Kanani, Nidhi Patel, Nitin Savaliya, Raghawendra Kumar, Dinesh Kumar, Zuber Saiyed, Komal Patel, Labdhi Pandya, Snehal Bagatharia, Ramesh Pandit, Bhavya Jindal, Bhavesh Modi, Gaurishankar Shrimali, R D Dixit, A M Kadri, Umang Mishra, Chaitanya Joshi, Madhvi Josh…
547	458105	EPI_ISL_458105	hCoV-19/India/GBRC145/2020	Asia / India / Gujarat / Prantij	Gujarat	2020-05-06	Gujarat Biotechnology Research Centre	Gujarat Biotechnology Research Centre	Ankit Hinsu, Pritesh Sabara, Apurvasinh Puvar, Janvi Raval, Zarna Patel, Monika Gandhi, Pinal Trivedi, Maharshi Pandya, Amit Kanani, Nidhi Patel, Nitin Savaliya, Raghawendra Kumar, Dinesh Kumar, Zuber Saiyed, Komal Patel, Labdhi Pandya, Snehal Bagatharia, Ramesh Pandit, Tejas Shah, Camellia Chakraborty, Bhavesh Modi, Gaurishankar Shrimali, R D Dixit, A M Kadri, Umang Mishra, Chaitanya Joshi, Madh…
548	458106	EPI_ISL_458106	hCoV-19/India/GBRC146a/2020	Asia / India / Gujarat / Himatnagar	Gujarat	2020-05-16	Gujarat Biotechnology Research Centre	Gujarat Biotechnology Research Centre	Pritesh Sabara, Apurvasinh Puvar, Janvi Raval, Zarna Patel, Monika Gandhi, Pinal Trivedi, Maharshi Pandya, Amit Kanani, Nidhi Patel, Nitin Savaliya, Raghawendra Kumar, Dinesh Kumar, Zuber Saiyed, Komal Patel, Labdhi Pandya, Snehal Bagatharia, Ramesh Pandit, Tejas Shah, Ankit Hinsu, Siddhant Kumar, Bhavesh Modi, Gaurishankar Shrimali, R D Dixit, A M Kadri, Umang Mishra, Chaitanya Joshi, Madhvi Jos…
549	458107	EPI_ISL_458107	hCoV-19/India/GBRC146b/2020	Asia / India / Gujarat / Himatnagar	Gujarat	2020-05-16	Gujarat Biotechnology Research Centre	Gujarat Biotechnology Research Centre	Apurvasinh Puvar, Janvi Raval, Zarna Patel, Monika Gandhi, Pinal Trivedi, Maharshi Pandya, Amit Kanani, Nidhi Patel, Nitin Savaliya, Raghawendra Kumar, Dinesh Kumar, Zuber Saiyed, Komal Patel, Labdhi Pandya, Snehal Bagatharia, Ramesh Pandit, Tejas Shah, Ankit Hinsu, Pritesh Sabara, Priyanka P Vatsa, Bhavesh Modi, Gaurishankar Shrimali, R D Dixit, A M Kadri, Umang Mishra, Chaitanya Joshi, Madhvi J…
550	458108	EPI_ISL_458108	hCoV-19/India/GBRC147/2020	Asia / India / Gujarat / Khedbrahma	Gujarat	2020-05-16	Gujarat Biotechnology Research Centre	Gujarat Biotechnology Research Centre	Janvi Raval, Zarna Patel, Monika Gandhi, Pinal Trivedi, Maharshi Pandya, Amit Kanani, Nidhi Patel, Nitin Savaliya, Raghawendra Kumar, Dinesh Kumar, Zuber Saiyed, Komal Patel, Labdhi Pandya, Snehal Bagatharia, Ramesh Pandit, Tejas Shah, Ankit Hinsu, Pritesh Sabara, Apurvasinh Puvar, Pooja P Doshi, Bhavesh Modi, Gaurishankar Shrimali, R D Dixit, A M Kadri, Umang Mishra, Chaitanya Joshi, Madhvi Josh…
551	458109	EPI_ISL_458109	hCoV-19/India/GBRC148a/2020	Asia / India / Gujarat / Khedbrahma	Gujarat	2020-05-17	Gujarat Biotechnology Research Centre	Gujarat Biotechnology Research Centre	Zarna Patel, Monika Gandhi, Pinal Trivedi, Maharshi Pandya, Amit Kanani, Nidhi Patel, Nitin Savaliya, Raghawendra Kumar, Dinesh Kumar, Zuber Saiyed, Komal Patel, Labdhi Pandya, Snehal Bagatharia, Ramesh Pandit, Tejas Shah, Ankit Hinsu, Pritesh Sabara, Apurvasinh Puvar, Janvi Raval, Akanksha Verma, Bhavesh Modi, Gaurishankar Shrimali, R D Dixit, A M Kadri, Umang Mishra, Chaitanya Joshi, Madhvi Jos…
552	458110	EPI_ISL_458110	hCoV-19/India/GBRC148b/2020	Asia / India / Gujarat / Khedbrahma	Gujarat	2020-05-17	Gujarat Biotechnology Research Centre	Gujarat Biotechnology Research Centre	Monika Gandhi, Pinal Trivedi, Maharshi Pandya, Amit Kanani, Nidhi Patel, Nitin Savaliya, Raghawendra Kumar, Dinesh Kumar, Zuber Saiyed, Komal Patel, Labdhi Pandya, Snehal Bagatharia, Ramesh Pandit, Tejas Shah, Ankit Hinsu, Pritesh Sabara, Apurvasinh Puvar, Janvi Raval, Zarna Patel, Priti Pandita, Bhavesh Modi, Gaurishankar Shrimali, R D Dixit, A M Kadri, Umang Mishra, Chaitanya Joshi, Madhvi Josh…
553	458111	EPI_ISL_458111	hCoV-19/India/GBRC149/2020	Asia / India / Gujarat / Himatnagar	Gujarat	2020-05-17	Gujarat Biotechnology Research Centre	Gujarat Biotechnology Research Centre	Pinal Trivedi, Maharshi Pandya, Amit Kanani, Nidhi Patel, Nitin Savaliya, Raghawendra Kumar, Dinesh Kumar, Zuber Saiyed, Komal Patel, Labdhi Pandya, Snehal Bagatharia, Ramesh Pandit, Tejas Shah, Ankit Hinsu, Pritesh Sabara, Apurvasinh Puvar, Janvi Raval, Zarna Patel, Monika Gandhi, Pragya Sharma, Bhavesh Modi, Gaurishankar Shrimali, R D Dixit, A M Kadri, Umang Mishra, Chaitanya Joshi, Madhvi Josh…
554	458112	EPI_ISL_458112	hCoV-19/India/GBRC150a/2020	Asia / India / Gujarat / Himatnagar	Gujarat	2020-05-18	Gujarat Biotechnology Research Centre	Gujarat Biotechnology Research Centre	Maharshi Pandya, Amit Kanani, Nidhi Patel, Nitin Savaliya, Raghawendra Kumar, Dinesh Kumar, Zuber Saiyed, Komal Patel, Labdhi Pandya, Snehal Bagatharia, Ramesh Pandit, Tejas Shah, Ankit Hinsu, Pritesh Sabara, Apurvasinh Puvar, Janvi Raval, Zarna Patel, Monika Gandhi, Pinal Trivedi, Neha Rajpara, Bhavesh Modi, Gaurishankar Shrimali, R D Dixit, A M Kadri, Umang Mishra, Chaitanya Joshi, Madhvi Joshi…
555	458113	EPI_ISL_458113	hCoV-19/India/GBRC150b/2020	Asia / India / Gujarat / Himatnagar	Gujarat	2020-05-18	Gujarat Biotechnology Research Centre	Gujarat Biotechnology Research Centre	Amit Kanani, Nidhi Patel, Nitin Savaliya, Raghawendra Kumar, Dinesh Kumar, Zuber Saiyed, Komal Patel, Labdhi Pandya, Snehal Bagatharia, Ramesh Pandit, Tejas Shah, Ankit Hinsu, Pritesh Sabara, Apurvasinh Puvar, Janvi Raval, Zarna Patel, Monika Gandhi, Pinal Trivedi, Maharshi Pandya, Afzal Ansari, Bhavesh Modi, Gaurishankar Shrimali, R D Dixit, A M Kadri, Umang Mishra, Chaitanya Joshi, Madhvi Joshi…
556	458298	EPI_ISL_458298	hCoV-19/India/CCMB_J714/2020	Asia / India / Telangana	Telangana	2020-04-06	CSIR-Centre for Cellular and Molecular Biology	CSIR-Centre for Cellular and Molecular Biology	Sakshi Shambhavi, Lamuk Zaveri, Shagufta Khan, Namami Gaur, Tulasi Nagabandi, Purushotham Vodnala, Payel Mukherjee, Sofia Banu, Priya Singh, Dhiviya Vedagiri, Divya Gupta, Vishal Sah, Santosh Kumar Kuncha, Krishnan Harinivas Harshan, Archana Bharadwaj Siva, Karthik Bharadwaj Tallapaka, Deepak Kumar, Devi Prasad Vijayashankar, Disha Nanda, Divya Das, Jotin Gogoi, Manish Bhattacharjee, Rakesh K Mis…
557	459911	EPI_ISL_459911	hCoV-19/India/MaxCov0003_CSIR-IGIB/2020	Asia / India / Delhi	Delhi	2020-05-09	Devki Devi Foundation, a unit of Max Healthcare	CSIR-IGIB/Max	Rajesh Pandey#, Samreen Siddiqui, Pooja Sharma, Bansidhar Tarai, Vivekanand A, Bharathram Uppili, Saruchi Wadhwa, Nishu Tyagi, Mitali Mukerji, Poonam Das, Sujeet Jha, Mohammed Faruq, Vinita Jha, Anurag Agrawal
558	459913	EPI_ISL_459913	hCoV-19/India/MaxCov0010_CSIR-IGIB/2020	Asia / India / Delhi	Delhi	2020-05-03	Devki Devi Foundation, a unit of Max Healthcare	CSIR-IGIB/Max	Rajesh Pandey#, Samreen Siddiqui, Pooja Sharma, Bansidhar Tarai, Vivekanand A, Bharathram Uppili, Saruchi Wadhwa, Nishu Tyagi, Mitali Mukerji, Bansidhar Tarai, Poonam Das, Sujeet Jha, Mohammed Faruq, Vinita Jha, Anurag Agrawal
559	459914	EPI_ISL_459914	hCoV-19/India/MaxCov0012_CSIR-IGIB/2020	Asia / India / Delhi	Delhi	2020-05-01	Devki Devi Foundation, a unit of Max Healthcare	CSIR-IGIB/Max	Rajesh Pandey#, Samreen Siddiqui, Pooja Sharma, Bansidhar Tarai, Vivekanand A, Bharathram Uppili, Saruchi Wadhwa, Nishu Tyagi, Mitali Mukerji, Bansidhar Tarai, Poonam Das, Sujeet Jha, Mohammed Faruq, Vinita Jha, Anurag Agrawal
560	459915	EPI_ISL_459915	hCoV-19/India/MaxCov0013_CSIR-IGIB/2020	Asia / India / Delhi	Delhi	2020-05-12	Devki Devi Foundation, a unit of Max Healthcare	CSIR-IGIB/Max	Rajesh Pandey#, Samreen Siddiqui, Pooja Sharma, Bansidhar Tarai, Vivekanand A, Bharathram Uppili, Saruchi Wadhwa, Nishu Tyagi, Mitali Mukerji, Bansidhar Tarai, Poonam Das, Sujeet Jha, Mohammed Faruq, Vinita Jha, Anurag Agrawal
561	459916	EPI_ISL_459916	hCoV-19/India/MaxCov0014_CSIR-IGIB/2020	Asia / India / Delhi	Delhi	2020-05-12	Devki Devi Foundation, a unit of Max Healthcare	CSIR-IGIB/Max	Rajesh Pandey#, Samreen Siddiqui, Pooja Sharma, Bansidhar Tarai, Vivekanand A, Bharathram Uppili, Saruchi Wadhwa, Nishu Tyagi, Mitali Mukerji, Bansidhar Tarai, Poonam Das, Sujeet Jha, Mohammed Faruq, Vinita Jha, Anurag Agrawal
562	459917	EPI_ISL_459917	hCoV-19/India/MaxCov0015_CSIR-IGIB/2020	Asia / India / Delhi	Delhi	2020-05-08	Devki Devi Foundation, a unit of Max Healthcare	CSIR-IGIB/Max	Rajesh Pandey#, Samreen Siddiqui, Pooja Sharma, Bansidhar Tarai, Vivekanand A, Bharathram Uppili, Saruchi Wadhwa, Nishu Tyagi, Mitali Mukerji, Bansidhar Tarai, Poonam Das, Sujeet Jha, Mohammed Faruq, Vinita Jha, Anurag Agrawal
563	459918	EPI_ISL_459918	hCoV-19/India/MaxCov0016_CSIR-IGIB/2020	Asia / India / Delhi	Delhi	2020-05-09	Devki Devi Foundation, a unit of Max Healthcare	CSIR-IGIB/Max	Rajesh Pandey#, Samreen Siddiqui, Pooja Sharma, Bansidhar Tarai, Vivekanand A, Bharathram Uppili, Saruchi Wadhwa, Nishu Tyagi, Mitali Mukerji, Bansidhar Tarai, Poonam Das, Sujeet Jha, Mohammed Faruq, Vinita Jha, Anurag Agrawal
564	459919	EPI_ISL_459919	hCoV-19/India/MaxCov0017_CSIR-IGIB/2020	Asia / India / Delhi	Delhi	2020-05-21	Devki Devi Foundation, a unit of Max Healthcare	CSIR-IGIB/Max	Rajesh Pandey#, Samreen Siddiqui, Pooja Sharma, Bansidhar Tarai, Vivekanand A, Bharathram Uppili, Saruchi Wadhwa, Nishu Tyagi, Mitali Mukerji, Bansidhar Tarai, Poonam Das, Sujeet Jha, Mohammed Faruq, Vinita Jha, Anurag Agrawal
565	459920	EPI_ISL_459920	hCoV-19/India/MaxCov0018_CSIR-IGIB/2020	Asia / India / Delhi	Delhi	2020-05-21	Devki Devi Foundation, a unit of Max Healthcare	CSIR-IGIB/Max	Rajesh Pandey#, Samreen Siddiqui, Pooja Sharma, Bansidhar Tarai, Vivekanand A, Bharathram Uppili, Saruchi Wadhwa, Nishu Tyagi, Mitali Mukerji, Bansidhar Tarai, Poonam Das, Sujeet Jha, Mohammed Faruq, Vinita Jha, Anurag Agrawal
566	459921	EPI_ISL_459921	hCoV-19/India/MaxCov0019_CSIR-IGIB/2020	Asia / India / Delhi	Delhi	2020-05-08	Devki Devi Foundation, a unit of Max Healthcare	CSIR-IGIB/Max	Rajesh Pandey#, Samreen Siddiqui, Pooja Sharma, Bansidhar Tarai, Vivekanand A, Bharathram Uppili, Saruchi Wadhwa, Nishu Tyagi, Mitali Mukerji, Bansidhar Tarai, Poonam Das, Sujeet Jha, Mohammed Faruq, Vinita Jha, Anurag Agrawal
567	459922	EPI_ISL_459922	hCoV-19/India/MaxCov0020_CSIR-IGIB/2020	Asia / India / Delhi	Delhi	2020-05-10	Devki Devi Foundation, a unit of Max Healthcare	CSIR-IGIB/Max	Rajesh Pandey#, Samreen Siddiqui, Pooja Sharma, Bansidhar Tarai, Vivekanand A, Bharathram Uppili, Saruchi Wadhwa, Nishu Tyagi, Mitali Mukerji, Bansidhar Tarai, Poonam Das, Sujeet Jha, Mohammed Faruq, Vinita Jha, Anurag Agrawal
568	459923	EPI_ISL_459923	hCoV-19/India/MaxCov0021_CSIR-IGIB/2020	Asia / India / Delhi	Delhi	2020-05-08	Devki Devi Foundation, a unit of Max Healthcare	CSIR-IGIB/Max	Rajesh Pandey#, Samreen Siddiqui, Pooja Sharma, Bansidhar Tarai, Vivekanand A, Bharathram Uppili, Saruchi Wadhwa, Nishu Tyagi, Mitali Mukerji, Bansidhar Tarai, Poonam Das, Sujeet Jha, Mohammed Faruq, Vinita Jha, Anurag Agrawal
569	459924	EPI_ISL_459924	hCoV-19/India/MaxCov0022_CSIR-IGIB/2020	Asia / India / Delhi	Delhi	2020-05-08	Devki Devi Foundation, a unit of Max Healthcare	CSIR-IGIB/Max	Rajesh Pandey#, Samreen Siddiqui, Pooja Sharma, Bansidhar Tarai, Vivekanand A, Bharathram Uppili, Saruchi Wadhwa, Nishu Tyagi, Mitali Mukerji, Bansidhar Tarai, Poonam Das, Sujeet Jha, Mohammed Faruq, Vinita Jha, Anurag Agrawal
570	459926	EPI_ISL_459926	hCoV-19/India/MaxCov0024_CSIR-IGIB/2020	Asia / India / Delhi	Delhi	2020	Devki Devi Foundation, a unit of Max Healthcare	CSIR-IGIB/Max	Rajesh Pandey#, Samreen Siddiqui, Pooja Sharma, Bansidhar Tarai, Vivekanand A, Bharathram Uppili, Saruchi Wadhwa, Nishu Tyagi, Mitali Mukerji, Bansidhar Tarai, Poonam Das, Sujeet Jha, Mohammed Faruq, Vinita Jha, Anurag Agrawal
571	459927	EPI_ISL_459927	hCoV-19/India/MaxCov0025_CSIR-IGIB/2020	Asia / India / Delhi	Delhi	2020	Devki Devi Foundation, a unit of Max Healthcare	CSIR-IGIB/Max	Rajesh Pandey#, Samreen Siddiqui, Pooja Sharma, Bansidhar Tarai, Vivekanand A, Bharathram Uppili, Saruchi Wadhwa, Nishu Tyagi, Mitali Mukerji, Bansidhar Tarai, Poonam Das, Sujeet Jha, Mohammed Faruq, Vinita Jha, Anurag Agrawal
572	459932	EPI_ISL_459932	hCoV-19/India/MaxCov0030_CSIR-IGIB/2020	Asia / India / Delhi	Delhi	2020-05-13	Devki Devi Foundation, a unit of Max Healthcare	CSIR-IGIB/Max	Rajesh Pandey#, Samreen Siddiqui, Pooja Sharma, Bansidhar Tarai, Vivekanand A, Bharathram Uppili, Saruchi Wadhwa, Nishu Tyagi, Mitali Mukerji, Bansidhar Tarai, Poonam Das, Sujeet Jha, Mohammed Faruq, Vinita Jha, Anurag Agrawal
573	459933	EPI_ISL_459933	hCoV-19/India/MaxCov0031_CSIR-IGIB/2020	Asia / India / Delhi	Delhi	2020-05-05	Devki Devi Foundation, a unit of Max Healthcare	CSIR-IGIB/Max	Rajesh Pandey#, Samreen Siddiqui, Pooja Sharma, Bansidhar Tarai, Vivekanand A, Bharathram Uppili, Saruchi Wadhwa, Nishu Tyagi, Mitali Mukerji, Bansidhar Tarai, Poonam Das, Sujeet Jha, Mohammed Faruq, Vinita Jha, Anurag Agrawal
574	459934	EPI_ISL_459934	hCoV-19/India/MaxCov0032_CSIR-IGIB/2020	Asia / India / Delhi	Delhi	2020-05-05	Devki Devi Foundation, a unit of Max Healthcare	CSIR-IGIB/Max	Rajesh Pandey#, Samreen Siddiqui, Pooja Sharma, Bansidhar Tarai, Vivekanand A, Bharathram Uppili, Saruchi Wadhwa, Nishu Tyagi, Mitali Mukerji, Bansidhar Tarai, Poonam Das, Sujeet Jha, Mohammed Faruq, Vinita Jha, Anurag Agrawal
575	459935	EPI_ISL_459935	hCoV-19/India/MaxCov0033_CSIR-IGIB/2020	Asia / India / Delhi	Delhi	2020-05-06	Devki Devi Foundation, a unit of Max Healthcare	CSIR-IGIB/Max	Rajesh Pandey#, Samreen Siddiqui, Pooja Sharma, Bansidhar Tarai, Vivekanand A, Bharathram Uppili, Saruchi Wadhwa, Nishu Tyagi, Mitali Mukerji, Bansidhar Tarai, Poonam Das, Sujeet Jha, Mohammed Faruq, Vinita Jha, Anurag Agrawal
576	459937	EPI_ISL_459937	hCoV-19/India/MaxCov0035_CSIR-IGIB/2020	Asia / India / Delhi	Delhi	2020-05-10	Devki Devi Foundation, a unit of Max Healthcare	CSIR-IGIB/Max	Rajesh Pandey#, Samreen Siddiqui, Pooja Sharma, Bansidhar Tarai, Vivekanand A, Bharathram Uppili, Saruchi Wadhwa, Nishu Tyagi, Mitali Mukerji, Bansidhar Tarai, Poonam Das, Sujeet Jha, Mohammed Faruq, Vinita Jha, Anurag Agrawal
577	459938	EPI_ISL_459938	hCoV-19/India/MaxCov0036_CSIR-IGIB/2020	Asia / India / Delhi	Delhi	2020-05-11	Devki Devi Foundation, a unit of Max Healthcare	CSIR-IGIB/Max	Rajesh Pandey#, Samreen Siddiqui, Pooja Sharma, Bansidhar Tarai, Vivekanand A, Bharathram Uppili, Saruchi Wadhwa, Nishu Tyagi, Mitali Mukerji, Bansidhar Tarai, Poonam Das, Sujeet Jha, Mohammed Faruq, Vinita Jha, Anurag Agrawal
578	459939	EPI_ISL_459939	hCoV-19/India/MaxCov0037_CSIR-IGIB/2020	Asia / India / Delhi	Delhi	2020-05-11	Devki Devi Foundation, a unit of Max Healthcare	CSIR-IGIB/Max	Rajesh Pandey#, Samreen Siddiqui, Pooja Sharma, Bansidhar Tarai, Vivekanand A, Bharathram Uppili, Saruchi Wadhwa, Nishu Tyagi, Mitali Mukerji, Bansidhar Tarai, Poonam Das, Sujeet Jha, Mohammed Faruq, Vinita Jha, Anurag Agrawal
579	459940	EPI_ISL_459940	hCoV-19/India/MaxCov0038_CSIR-IGIB/2020	Asia / India / Delhi	Delhi	2020-05-10	Devki Devi Foundation, a unit of Max Healthcare	CSIR-IGIB/Max	Rajesh Pandey#, Samreen Siddiqui, Pooja Sharma, Bansidhar Tarai, Vivekanand A, Bharathram Uppili, Saruchi Wadhwa, Nishu Tyagi, Mitali Mukerji, Bansidhar Tarai, Poonam Das, Sujeet Jha, Mohammed Faruq, Vinita Jha, Anurag Agrawal
580	459941	EPI_ISL_459941	hCoV-19/India/MaxCov0039_CSIR-IGIB/2020	Asia / India / Delhi	Delhi	2020-05-11	Devki Devi Foundation, a unit of Max Healthcare	CSIR-IGIB/Max	Rajesh Pandey#, Samreen Siddiqui, Pooja Sharma, Bansidhar Tarai, Vivekanand A, Bharathram Uppili, Saruchi Wadhwa, Nishu Tyagi, Mitali Mukerji, Bansidhar Tarai, Poonam Das, Sujeet Jha, Mohammed Faruq, Vinita Jha, Anurag Agrawal
581	459942	EPI_ISL_459942	hCoV-19/India/MaxCov0040_CSIR-IGIB/2020	Asia / India / Delhi	Delhi	2020-04-27	Devki Devi Foundation, a unit of Max Healthcare	CSIR-IGIB/Max	Rajesh Pandey#, Samreen Siddiqui, Pooja Sharma, Bansidhar Tarai, Vivekanand A, Bharathram Uppili, Saruchi Wadhwa, Nishu Tyagi, Mitali Mukerji, Bansidhar Tarai, Poonam Das, Sujeet Jha, Mohammed Faruq, Vinita Jha, Anurag Agrawal
582	459943	EPI_ISL_459943	hCoV-19/India/MaxCov0041_CSIR-IGIB/2020	Asia / India / Delhi	Delhi	2020-05-01	Devki Devi Foundation, a unit of Max Healthcare	CSIR-IGIB/Max	Rajesh Pandey#, Samreen Siddiqui, Pooja Sharma, Bansidhar Tarai, Vivekanand A, Bharathram Uppili, Saruchi Wadhwa, Nishu Tyagi, Mitali Mukerji, Bansidhar Tarai, Poonam Das, Sujeet Jha, Mohammed Faruq, Vinita Jha, Anurag Agrawal
583	461478	EPI_ISL_461478	hCoV-19/India/GBRC151a/2020	Asia / India / Gujarat / Vadodara	Gujarat	2020-05-02	Government Medical College, Vadodara	Gujarat Biotechnology Research Centre	Fenil Patel, Nidhi Patel, Nitin Savaliya, Raghawendra Kumar, Dinesh Kumar, Zuber Saiyed, Komal Patel, Labdhi Pandya, Snehal Bagatharia, Tanuja Javadekar , R N Daveshwar, Tejas Shah, Ankit Hinsu, Pritesh Sabara, Apurvasinh Puvar, Janvi Raval, Zarna Patel, Monika Gandhi, Pinal Trivedi, Maharshi Pandya, R D Dixit, A M Kadri, Harsh Bakshi, Chaitanya Joshi, Madhvi Joshi,
584	461479	EPI_ISL_461479	hCoV-19/India/GBRC151b/2020	Asia / India / Gujarat / Vadodara	Gujarat	2020-05-02	Government Medical College, Vadodara	Gujarat Biotechnology Research Centre	Neelam Nathani, Nitin Savaliya, Raghawendra Kumar, Dinesh Kumar, Zuber Saiyed, Komal Patel, Labdhi Pandya, Snehal Bagatharia, Tanuja Javadekar , R N Daveshwar, Tejas Shah, Ankit Hinsu, Pritesh Sabara, Apurvasinh Puvar, Janvi Raval, Zarna Patel, Monika Gandhi, Pinal Trivedi, Maharshi Pandya, Nidhi Patel, R D Dixit, A M Kadri, Harsh Bakshi, Chaitanya Joshi, Madhvi Joshi,
585	461480	EPI_ISL_461480	hCoV-19/India/GBRC152/2020	Asia / India / Gujarat / Vadodara	Gujarat	2020-05-02	Government Medical College, Vadodara	Gujarat Biotechnology Research Centre	Armi Chaudhari, Raghawendra Kumar, Dinesh Kumar, Zuber Saiyed, Komal Patel, Labdhi Pandya, Snehal Bagatharia, Tanuja Javadekar , R N Daveshwar, Tejas Shah, Ankit Hinsu, Pritesh Sabara, Apurvasinh Puvar, Janvi Raval, Zarna Patel, Monika Gandhi, Pinal Trivedi, Maharshi Pandya, Nidhi Patel, Nitin Savaliya, R D Dixit, A M Kadri, Harsh Bakshi, Chaitanya Joshi, Madhvi Joshi,
586	461481	EPI_ISL_461481	hCoV-19/India/GBRC153a/2020	Asia / India / Gujarat / Rajkot	Gujarat	2020-04-27	Pandit Deendayal Upadhyay Government Medical College, Rajkot	Gujarat Biotechnology Research Centre	Bhavya Jindal, Dinesh Kumar, Zuber Saiyed, Komal Patel, Labdhi Pandya, Snehal Bagatharia, Prakash Modi, Sejul Antala, Manish Pattani, Tejas Shah, Ankit Hinsu, Pritesh Sabara, Apurvasinh Puvar, Janvi Raval, Zarna Patel, Monika Gandhi, Pinal Trivedi, Maharshi Pandya, Nidhi Patel, Nitin Savaliya, Raghawendra Kumar, R D Dixit, A M Kadri, Harsh Bakshi, Chaitanya Joshi, Madhvi Joshi
587	461482	EPI_ISL_461482	hCoV-19/India/GBRC153b/2020	Asia / India / Gujarat / Rajkot	Gujarat	2020-04-27	Pandit Deendayal Upadhyay Government Medical College, Rajkot	Gujarat Biotechnology Research Centre	Anjali Rajwar, Zuber Saiyed, Komal Patel, Labdhi Pandya, Snehal Bagatharia, Prakash Modi, Sejul Antala, Manish Pattani, Tejas Shah, Ankit Hinsu, Pritesh Sabara, Apurvasinh Puvar, Janvi Raval, Zarna Patel, Monika Gandhi, Pinal Trivedi, Maharshi Pandya, Nidhi Patel, Nitin Savaliya, Raghawendra Kumar, Dinesh Kumar, R D Dixit, A M Kadri, Harsh Bakshi, Chaitanya Joshi, Madhvi Joshi
588	461483	EPI_ISL_461483	hCoV-19/India/GBRC154/2020	Asia / India / Gujarat / Ahmedabad	Gujarat	2020-05-27	B.J. Medical College and Civil hospital	Gujarat Biotechnology Research Centre	Dipeshwari Shewale, Komal Patel, Labdhi Pandya, Snehal Bagatharia, Pranay Shah, Kamlesh J Upadhyay, Tejas Shah, Ankit Hinsu, Pritesh Sabara, Apurvasinh Puvar, Janvi Raval, Zarna Patel, Monika Gandhi, Pinal Trivedi, Maharshi Pandya, Nidhi Patel, Nitin Savaliya, Raghawendra Kumar, Dinesh Kumar, Zuber Saiyed, R D Dixit, A M Kadri, Harsh Bakshi, Chaitanya Joshi, Madhvi Joshi,
589	461484	EPI_ISL_461484	hCoV-19/India/GBRC155/2020	Asia / India / Gujarat / Ahmedabad	Gujarat	2020-05-27	B.J. Medical College and Civil hospital	Gujarat Biotechnology Research Centre	Priyanka P Vatsa, Labdhi Pandya, Snehal Bagatharia, Pranay Shah, Kamlesh J Upadhyay, Tejas Shah, Ankit Hinsu, Pritesh Sabara, Apurvasinh Puvar, Janvi Raval, Zarna Patel, Monika Gandhi, Pinal Trivedi, Maharshi Pandya, Nidhi Patel, Nitin Savaliya, Raghawendra Kumar, Dinesh Kumar, Zuber Saiyed, Komal Patel, R D Dixit, A M Kadri, Harsh Bakshi, Chaitanya Joshi, Madhvi Joshi,
590	461485	EPI_ISL_461485	hCoV-19/India/GBRC156/2020	Asia / India / Gujarat / Ahmedabad	Gujarat	2020-05-27	B.J. Medical College and Civil hospital	Gujarat Biotechnology Research Centre	Pooja P Doshi, Snehal Bagatharia, Pranay Shah, Kamlesh J Upadhyay, Tejas Shah, Ankit Hinsu, Pritesh Sabara, Apurvasinh Puvar, Janvi Raval, Zarna Patel, Monika Gandhi, Pinal Trivedi, Maharshi Pandya, Nidhi Patel, Nitin Savaliya, Raghawendra Kumar, Dinesh Kumar, Zuber Saiyed, Komal Patel, Labdhi Pandya, R D Dixit, A M Kadri, Harsh Bakshi, Chaitanya Joshi, Madhvi Joshi,
591	461486	EPI_ISL_461486	hCoV-19/India/GBRC157a/2020	Asia / India / Gujarat / Ahmedabad	Gujarat	2020-05-27	B.J. Medical College and Civil hospital	Gujarat Biotechnology Research Centre	Akanksha Verma, Pranay Shah, Kamlesh J Upadhyay, Tejas Shah, Ankit Hinsu, Pritesh Sabara, Apurvasinh Puvar, Janvi Raval, Zarna Patel, Monika Gandhi, Pinal Trivedi, Maharshi Pandya, Nidhi Patel, Nitin Savaliya, Raghawendra Kumar, Dinesh Kumar, Zuber Saiyed, Komal Patel, Labdhi Pandya, Snehal Bagatharia, R D Dixit, A M Kadri, Harsh Bakshi, Chaitanya Joshi, Madhvi Joshi,
592	461487	EPI_ISL_461487	hCoV-19/India/GBRC157b/2020	Asia / India / Gujarat / Ahmedabad	Gujarat	2020-05-27	B.J. Medical College and Civil hospital	Gujarat Biotechnology Research Centre	Priti Pandita, Kamlesh J Upadhyay, Tejas Shah, Ankit Hinsu, Pritesh Sabara, Apurvasinh Puvar, Janvi Raval, Zarna Patel, Monika Gandhi, Pinal Trivedi, Maharshi Pandya, Nidhi Patel, Nitin Savaliya, Raghawendra Kumar, Dinesh Kumar, Zuber Saiyed, Komal Patel, Labdhi Pandya, Snehal Bagatharia, Pranay Shah, R D Dixit, A M Kadri, Harsh Bakshi, Chaitanya Joshi, Madhvi Joshi,
593	461488	EPI_ISL_461488	hCoV-19/India/GBRC158/2020	Asia / India / Gujarat / Ahmedabad	Gujarat	2020-05-27	B.J. Medical College and Civil hospital	Gujarat Biotechnology Research Centre	Pragya Sharma, Tejas Shah, Ankit Hinsu, Pritesh Sabara, Apurvasinh Puvar, Janvi Raval, Zarna Patel, Monika Gandhi, Pinal Trivedi, Maharshi Pandya, Nidhi Patel, Nitin Savaliya, Raghawendra Kumar, Dinesh Kumar, Zuber Saiyed, Komal Patel, Labdhi Pandya, Snehal Bagatharia, Pranay Shah, Kamlesh J Upadhyay, R D Dixit, A M Kadri, Harsh Bakshi, Chaitanya Joshi, Madhvi Joshi,
594	461489	EPI_ISL_461489	hCoV-19/India/GBRC159a/2020	Asia / India / Gujarat / Ahmedabad	Gujarat	2020-05-27	B.J. Medical College and Civil hospital	Gujarat Biotechnology Research Centre	Neha Rajpara, Ankit Hinsu, Pritesh Sabara, Apurvasinh Puvar, Janvi Raval, Zarna Patel, Monika Gandhi, Pinal Trivedi, Maharshi Pandya, Nidhi Patel, Nitin Savaliya, Raghawendra Kumar, Dinesh Kumar, Zuber Saiyed, Komal Patel, Labdhi Pandya, Snehal Bagatharia, Pranay Shah, Kamlesh J Upadhyay, Tejas Shah, R D Dixit, A M Kadri, Harsh Bakshi, Chaitanya Joshi, Madhvi Joshi,
595	461490	EPI_ISL_461490	hCoV-19/India/GBRC159b/2020	Asia / India / Gujarat / Ahmedabad	Gujarat	2020-05-27	B.J. Medical College and Civil hospital	Gujarat Biotechnology Research Centre	Afzal Ansari, Pritesh Sabara, Apurvasinh Puvar, Janvi Raval, Zarna Patel, Monika Gandhi, Pinal Trivedi, Maharshi Pandya, Nidhi Patel, Nitin Savaliya, Raghawendra Kumar, Dinesh Kumar, Zuber Saiyed, Komal Patel, Labdhi Pandya, Snehal Bagatharia, Pranay Shah, Kamlesh J Upadhyay, Tejas Shah, Ankit Hinsu, R D Dixit, A M Kadri, Harsh Bakshi, Chaitanya Joshi, Madhvi Joshi,
596	461491	EPI_ISL_461491	hCoV-19/India/GBRC160a/2020	Asia / India / Gujarat / Ahmedabad	Gujarat	2020-05-27	B.J. Medical College and Civil hospital	Gujarat Biotechnology Research Centre	Fenil Patel, Apurvasinh Puvar, Janvi Raval, Zarna Patel, Monika Gandhi, Pinal Trivedi, Maharshi Pandya, Nidhi Patel, Nitin Savaliya, Raghawendra Kumar, Dinesh Kumar, Zuber Saiyed, Komal Patel, Labdhi Pandya, Snehal Bagatharia, Pranay Shah, Kamlesh J Upadhyay, Tejas Shah, Ankit Hinsu, Pritesh Sabara, R D Dixit, A M Kadri, Harsh Bakshi, Chaitanya Joshi, Madhvi Joshi,
597	461492	EPI_ISL_461492	hCoV-19/India/GBRC160b/2020	Asia / India / Gujarat / Ahmedabad	Gujarat	2020-05-27	B.J. Medical College and Civil hospital	Gujarat Biotechnology Research Centre	Neelam Nathani, Janvi Raval, Zarna Patel, Monika Gandhi, Pinal Trivedi, Maharshi Pandya, Nidhi Patel, Nitin Savaliya, Raghawendra Kumar, Dinesh Kumar, Zuber Saiyed, Komal Patel, Labdhi Pandya, Snehal Bagatharia, Pranay Shah, Kamlesh J Upadhyay, Tejas Shah, Ankit Hinsu, Pritesh Sabara, Apurvasinh Puvar, R D Dixit, A M Kadri, Harsh Bakshi, Chaitanya Joshi, Madhvi Joshi,
598	461493	EPI_ISL_461493	hCoV-19/India/GBRC161a/2020	Asia / India / Gujarat / Ahmedabad	Gujarat	2020-05-27	B.J. Medical College and Civil hospital	Gujarat Biotechnology Research Centre	Armi Chaudhari, Zarna Patel, Monika Gandhi, Pinal Trivedi, Maharshi Pandya, Nidhi Patel, Nitin Savaliya, Raghawendra Kumar, Dinesh Kumar, Zuber Saiyed, Komal Patel, Labdhi Pandya, Snehal Bagatharia, Pranay Shah, Kamlesh J Upadhyay, Tejas Shah, Ankit Hinsu, Pritesh Sabara, Apurvasinh Puvar, Janvi Raval, R D Dixit, A M Kadri, Harsh Bakshi, Chaitanya Joshi, Madhvi Joshi,
599	461494	EPI_ISL_461494	hCoV-19/India/GBRC161b/2020	Asia / India / Gujarat / Ahmedabad	Gujarat	2020-05-27	B.J. Medical College and Civil hospital	Gujarat Biotechnology Research Centre	Bhavya Jindal, Monika Gandhi, Pinal Trivedi, Maharshi Pandya, Nidhi Patel, Nitin Savaliya, Raghawendra Kumar, Dinesh Kumar, Zuber Saiyed, Komal Patel, Labdhi Pandya, Snehal Bagatharia, Pranay Shah, Kamlesh J Upadhyay, Tejas Shah, Ankit Hinsu, Pritesh Sabara, Apurvasinh Puvar, Janvi Raval, Zarna Patel, R D Dixit, A M Kadri, Harsh Bakshi, Chaitanya Joshi, Madhvi Joshi,
600	461495	EPI_ISL_461495	hCoV-19/India/GBRC162a/2020	Asia / India / Gujarat / Ahmedabad	Gujarat	2020-05-27	B.J. Medical College and Civil hospital	Gujarat Biotechnology Research Centre	Anjali Rajwar, Pinal Trivedi, Maharshi Pandya, Nidhi Patel, Nitin Savaliya, Raghawendra Kumar, Dinesh Kumar, Zuber Saiyed, Komal Patel, Labdhi Pandya, Snehal Bagatharia, Pranay Shah, Kamlesh J Upadhyay, Tejas Shah, Ankit Hinsu, Pritesh Sabara, Apurvasinh Puvar, Janvi Raval, Zarna Patel, Monika Gandhi, R D Dixit, A M Kadri, Harsh Bakshi, Chaitanya Joshi, Madhvi Joshi,
601	461496	EPI_ISL_461496	hCoV-19/India/GBRC162b/2020	Asia / India / Gujarat / Ahmedabad	Gujarat	2020-05-27	B.J. Medical College and Civil hospital	Gujarat Biotechnology Research Centre	Dipeshwari Shewale, Maharshi Pandya, Nidhi Patel, Nitin Savaliya, Raghawendra Kumar, Dinesh Kumar, Zuber Saiyed, Komal Patel, Labdhi Pandya, Snehal Bagatharia, Pranay Shah, Kamlesh J Upadhyay, Tejas Shah, Ankit Hinsu, Pritesh Sabara, Apurvasinh Puvar, Janvi Raval, Zarna Patel, Monika Gandhi, Pinal Trivedi, R D Dixit, A M Kadri, Harsh Bakshi, Chaitanya Joshi, Madhvi Joshi,
602	461497	EPI_ISL_461497	hCoV-19/India/GBRC163a/2020	Asia / India / Gujarat / Ahmedabad	Gujarat	2020-05-27	B.J. Medical College and Civil hospital	Gujarat Biotechnology Research Centre	Priyanka P Vatsa, Nidhi Patel, Nitin Savaliya, Raghawendra Kumar, Dinesh Kumar, Zuber Saiyed, Komal Patel, Labdhi Pandya, Snehal Bagatharia, Pranay Shah, Kamlesh J Upadhyay, Tejas Shah, Ankit Hinsu, Pritesh Sabara, Apurvasinh Puvar, Janvi Raval, Zarna Patel, Monika Gandhi, Pinal Trivedi, Maharshi Pandya, R D Dixit, A M Kadri, Harsh Bakshi, Chaitanya Joshi, Madhvi Joshi,
603	461498	EPI_ISL_461498	hCoV-19/India/GBRC163b/2020	Asia / India / Gujarat / Ahmedabad	Gujarat	2020-05-27	B.J. Medical College and Civil hospital	Gujarat Biotechnology Research Centre	Pooja P Doshi, Nitin Savaliya, Raghawendra Kumar, Dinesh Kumar, Zuber Saiyed, Komal Patel, Labdhi Pandya, Snehal Bagatharia, Pranay Shah, Kamlesh J Upadhyay, Tejas Shah, Ankit Hinsu, Pritesh Sabara, Apurvasinh Puvar, Janvi Raval, Zarna Patel, Monika Gandhi, Pinal Trivedi, Maharshi Pandya, Nidhi Patel, R D Dixit, A M Kadri, Harsh Bakshi, Chaitanya Joshi, Madhvi Joshi,
604	461499	EPI_ISL_461499	hCoV-19/India/GBRC164/2020	Asia / India / Gujarat / Ahmedabad	Gujarat	2020-05-27	B.J. Medical College and Civil hospital	Gujarat Biotechnology Research Centre	Akanksha Verma, Raghawendra Kumar, Dinesh Kumar, Zuber Saiyed, Komal Patel, Labdhi Pandya, Snehal Bagatharia, Pranay Shah, Kamlesh J Upadhyay, Tejas Shah, Ankit Hinsu, Pritesh Sabara, Apurvasinh Puvar, Janvi Raval, Zarna Patel, Monika Gandhi, Pinal Trivedi, Maharshi Pandya, Nidhi Patel, Nitin Savaliya, R D Dixit, A M Kadri, Harsh Bakshi, Chaitanya Joshi, Madhvi Joshi,
605	461500	EPI_ISL_461500	hCoV-19/India/GBRC165/2020	Asia / India / Gujarat / Ahmedabad	Gujarat	2020-05-27	B.J. Medical College and Civil hospital	Gujarat Biotechnology Research Centre	Priti Pandita, Dinesh Kumar, Zuber Saiyed, Komal Patel, Labdhi Pandya, Snehal Bagatharia, Pranay Shah, Kamlesh J Upadhyay, Tejas Shah, Ankit Hinsu, Pritesh Sabara, Apurvasinh Puvar, Janvi Raval, Zarna Patel, Monika Gandhi, Pinal Trivedi, Maharshi Pandya, Nidhi Patel, Nitin Savaliya, Raghawendra Kumar, R D Dixit, A M Kadri, Harsh Bakshi, Chaitanya Joshi, Madhvi Joshi,
606	461501	EPI_ISL_461501	hCoV-19/India/GBRC166a/2020	Asia / India / Gujarat / Ahmedabad	Gujarat	2020-05-27	B.J. Medical College and Civil hospital	Gujarat Biotechnology Research Centre	Pragya Sharma, Zuber Saiyed, Komal Patel, Labdhi Pandya, Snehal Bagatharia, Pranay Shah, Kamlesh J Upadhyay, Tejas Shah, Ankit Hinsu, Pritesh Sabara, Apurvasinh Puvar, Janvi Raval, Zarna Patel, Monika Gandhi, Pinal Trivedi, Maharshi Pandya, Nidhi Patel, Nitin Savaliya, Raghawendra Kumar, Dinesh Kumar, R D Dixit, A M Kadri, Harsh Bakshi, Chaitanya Joshi, Madhvi Joshi,
607	461502	EPI_ISL_461502	hCoV-19/India/GBRC166b/2020	Asia / India / Gujarat / Ahmedabad	Gujarat	2020-05-27	B.J. Medical College and Civil hospital	Gujarat Biotechnology Research Centre	Neha Rajpara, Komal Patel, Labdhi Pandya, Snehal Bagatharia, Pranay Shah, Kamlesh J Upadhyay, Tejas Shah, Ankit Hinsu, Pritesh Sabara, Apurvasinh Puvar, Janvi Raval, Zarna Patel, Monika Gandhi, Pinal Trivedi, Maharshi Pandya, Nidhi Patel, Nitin Savaliya, Raghawendra Kumar, Dinesh Kumar, Zuber Saiyed, R D Dixit, A M Kadri, Harsh Bakshi, Chaitanya Joshi, Madhvi Joshi,
608	461503	EPI_ISL_461503	hCoV-19/India/GBRC167a/2020	Asia / India / Gujarat / Ahmedabad	Gujarat	2020-05-27	B.J. Medical College and Civil hospital	Gujarat Biotechnology Research Centre	Afzal Ansari, Labdhi Pandya, Snehal Bagatharia, Pranay Shah, Kamlesh J Upadhyay, Tejas Shah, Ankit Hinsu, Pritesh Sabara, Apurvasinh Puvar, Janvi Raval, Zarna Patel, Monika Gandhi, Pinal Trivedi, Maharshi Pandya, Nidhi Patel, Nitin Savaliya, Raghawendra Kumar, Dinesh Kumar, Zuber Saiyed, Komal Patel, R D Dixit, A M Kadri, Harsh Bakshi, Chaitanya Joshi, Madhvi Joshi,
609	461504	EPI_ISL_461504	hCoV-19/India/GBRC167b/2020	Asia / India / Gujarat / Ahmedabad	Gujarat	2020-05-27	B.J. Medical College and Civil hospital	Gujarat Biotechnology Research Centre	Snehal Bagatharia, Pranay Shah, Kamlesh J Upadhyay, Tejas Shah, Ankit Hinsu, Pritesh Sabara, Apurvasinh Puvar, Janvi Raval, Zarna Patel, Monika Gandhi, Pinal Trivedi, Maharshi Pandya, Nidhi Patel, Nitin Savaliya, Raghawendra Kumar, Dinesh Kumar, Zuber Saiyed, Komal Patel, Labdhi Pandya, Fenil Patel, R D Dixit, A M Kadri, Harsh Bakshi, Chaitanya Joshi, Madhvi Joshi,
610	461505	EPI_ISL_461505	hCoV-19/India/GBRC168a/2020	Asia / India / Gujarat / Ahmedabad	Gujarat	2020-05-27	B.J. Medical College and Civil hospital	Gujarat Biotechnology Research Centre	Pranay Shah, Kamlesh J Upadhyay, Tejas Shah, Ankit Hinsu, Pritesh Sabara, Apurvasinh Puvar, Janvi Raval, Zarna Patel, Monika Gandhi, Pinal Trivedi, Maharshi Pandya, Nidhi Patel, Nitin Savaliya, Raghawendra Kumar, Dinesh Kumar, Zuber Saiyed, Komal Patel, Labdhi Pandya, Snehal Bagatharia, Neelam Nathani, R D Dixit, A M Kadri, Harsh Bakshi, Chaitanya Joshi, Madhvi Joshi,
611	461506	EPI_ISL_461506	hCoV-19/India/GBRC168b/2020	Asia / India / Gujarat / Ahmedabad	Gujarat	2020-05-27	B.J. Medical College and Civil hospital	Gujarat Biotechnology Research Centre	Kamlesh J Upadhyay, Tejas Shah, Ankit Hinsu, Pritesh Sabara, Apurvasinh Puvar, Janvi Raval, Zarna Patel, Monika Gandhi, Pinal Trivedi, Maharshi Pandya, Nidhi Patel, Nitin Savaliya, Raghawendra Kumar, Dinesh Kumar, Zuber Saiyed, Komal Patel, Labdhi Pandya, Snehal Bagatharia, Pranay Shah, Armi Chaudhari, R D Dixit, A M Kadri, Harsh Bakshi, Chaitanya Joshi, Madhvi Joshi,
