# Supplementary material for: Phylo-geo-network and haplogroup analysis of 611 novel coronavirus (SARS-CoV-2) genomes from India
Source: Life Sci Alliance. 2021 Mar 16;4(5):e202000925. doi: 10.26508/lsa.202000925 (PMC7994317; doi:10.26508/lsa.202000925)
Supplement: Supplementary file 2 [file LSA-2020-00925_TableS2.xlsx]

## Sheet: Supplementary Table 2
Supplementary Table 2: Details of identical sequences in the study and their geographical distribution
Haplogroup ID	Node Label	No of Identical Sequence	Genome IDs of Identical Sequences	Date of sequence submission	No of Locations	Details of locations
A1	NC_045512.2	157	NC_045512.2	2019-12-00	16	Wuhan
			420555	2020-03-03		Maharashtra
			420556	2020-03-03		Maharashtra
			426179	2020-03-02		Maharashtra
			428479	2020-04-06		Karnataka
			428484	2020-04-10		Karnataka
			430467	2020-04-03		West Bengal
			431102	2020-03-11		Telangana
			431103	2020-03-16		Telangana
			431117	2020-03-20		Telangana
			435049	2020-04-13		Gujarat
			435054	2020-04-14		Gujarat
			435070	2020-03-18		Delhi
			435071	2020-03-25		Delhi
			435074	2020-03-28		West Bengal
			435078	2020-03-29		Tamil Nadu
			435080	2020-03-29		Tamil Nadu
			435081	2020-03-28		West Bengal
			435083	2020-03-28		Tamil Nadu
			435084	2020-03-29		Tamil Nadu
			435085	2020-03-29		Maharashtra
			435086	2020-03-29		Maharashtra
			435087	2020-03-29		Tamil Nadu
			435088	2020-03-29		Odisha
			435090	2020-03-29		Jammu
			435091	2020-03-28		Tamil Nadu
			435092	2020-03-28		Tamil Nadu
			435093	2020-03-29		Tamil Nadu
			435094	2020-03-29		Tamil Nadu
			435095	2020-03-29		Tamil Nadu
			435096	2020-03-29		Tamil Nadu
			435097	2020-03-28		West Bengal
			435098	2020-03-28		Delhi
			435099	2020-03-29		Uttar Pradesh
			435100	2020-03-29		Uttar Pradesh
			435112	2020-03-28		Bihar
			436413	2020-03-30		Uttar Pradesh
			436417	2020-03-31		Bihar
			436418	2020-03-31		Tamil Nadu
			436420	2020-03-31		Rajasthan
			436422	2020-03-31		Assam
			436424	2020-04-05		Delhi
			436428	2020-04-05		Delhi
			436429	2020-04-05		Delhi
			436430	2020-04-05		Delhi
			436431	2020-04-05		Delhi
			436433	2020-04-05		Delhi
			436435	2020-04-09		Delhi
			436436	2020-04-06		Delhi
			436437	2020-04-08		Delhi
			436445	2020-04-09		Delhi
			436447	2020-04-10		Karnataka
			436448	2020-04-12		Delhi
			436451	2020-04-13		Delhi
			436453	2020-04-16		Madhya Pradesh
			436455	2020-04-13		Delhi
			436460	2020-04-20		Madhya Pradesh
			436461	2020-04-20		Madhya Pradesh
			436462	2020-04-16		Madhya Pradesh
			436463	2020-04-16		Madhya Pradesh
			437539	2020-04-06		West Bengal
			438138	2020-03-25		Telangana
			438139	2020-03-25		Telangana
			444481	2020-04-30		Gujarat
			447031	2020-05-03		Gujarat
			447032	2020-05-03		Gujarat
			447038	2020-05-03		Gujarat
			447047	2020-04-29		Gujarat
			447554	2020-04-26		Gujarat
			447556	2020-03-30		Telangana
			447557	2020-03-30		Telangana
			447558	2020-03-30		Telangana
			447559	2020-03-31		Telangana
			447560	2020-03-31		Telangana
			447561	2020-03-31		Telangana
			447562	2020-03-31		Telangana
			447564	2020-04-01		Telangana
			447565	2020-04-01		Telangana
			447566	2020-04-01		Telangana
			447567	2020-04-01		Telangana
			447574	2020-04-01		Telangana
			447575	2020-04-02		Telangana
			447577	2020-04-02		Telangana
			447582	2020-04-14		Telangana
			447847	2020-03-31		Telangana
			447850	2020-04-01		Telangana
			447854	2020-04-02		Telangana
			447855	2020-04-02		Telangana
			447856	2020-04-02		Telangana
			447857	2020-04-02		Telangana
			447860	2020-04-16		Telangana
			447861	2020-04-16		Telangana
			447862	2020-03-31		Telangana
			447863	2020-04-14		Telangana
			447865	2020-04-14		Telangana
			450321	2020-04-04		Maharashtra
			450322	2020-04-04		Maharashtra
			450323	2020-03-27		Maharashtra
			450326	2020-04-01		Telangana
			450327	2020-04-01		Telangana
			450328	2020-04-01		Telangana
			450329	2020-04-01		Telangana
			450330	2020-04-02		Telangana
			450331	2020-04-01		Telangana
			450332	2020-04-01		Telangana
			452208	2020-04-05		Maharashtra
			452209	2020-04-06		Maharashtra
			452790	2020-04-24		Madhya Pradesh
			454532	2020-03-23		Maharashtra
			454533	2020-03-23		Maharashtra
			454543	2020-03-31		Maharashtra
			454546	2020-04-03		Maharashtra
			454547	2020-04-04		Maharashtra
			454565	2020-03-31		Maharashtra
			454832	2020-04-21		Rajasthan
			454833	2020-04-27		Rajasthan
			454862	2020-04-11		Haryana
			454867	2020-04-16		Haryana
			455643	2020-03-30		West Bengal
			455644	2020-04-02		West Bengal
			455656	2020-04-30		West Bengal
			455679	2020-05-04		West Bengal
			455786	2020-05-04		Odisha
			455787	2020-05-04		Odisha
			458062	2020-04-20		Telangana
			458066	2020-04-13		Telangana
			458069	2020-04-03		Telangana
			458071	2020-04-01		Telangana
			458073	2020-04-20		Telangana
			458076	2020-04-20		Telangana
			458080	2020-04-03		Telangana
			458298	2020-04-06		Telangana
			459913	2020-05-03		Delhi
			459915	2020-05-12		Delhi
			459916	2020-05-12		Delhi
			459917	2020-05-08		Delhi
			459918	2020-05-09		Delhi
			459919	2020-05-21		Delhi
			459920	2020-05-21		Delhi
			459921	2020-05-08		Delhi
			459922	2020-05-10		Delhi
			459923	2020-05-08		Delhi
			459924	2020-05-08		Delhi
			459926	2020-05-08		Delhi
			459927	2020-05-08		Delhi
			459932	2020-05-13		Delhi
			459933	2020-05-05		Delhi
			459934	2020-05-05		Delhi
			459935	2020-05-06		Delhi
			459937	2020-05-10		Delhi
			459938	2020-05-11		Delhi
			459939	2020-05-11		Delhi
			459940	2020-05-10		Delhi
			459941	2020-05-11		Delhi
			459942	2020-04-27		Delhi
			459943	2020-05-01		Delhi
			461505	2020-05-27		Gujarat
A1.1	420544	10	420544	2020-03-03	1	Maharashtra
			420546	2020-03-03		Maharashtra
			420547	2020-03-03		Maharashtra
			420548	2020-03-03		Maharashtra
			420549	2020-03-03		Maharashtra
			420550	2020-03-03		Maharashtra
			420551	2020-03-03		Maharashtra
			420552	2020-03-03		Maharashtra
			420553	2020-03-03		Maharashtra
			420554	2020-03-03		Maharashtra
A1.1.1	420543	2	420543	2020-03-03	1	Maharashtra
			420545	2020-03-03		Maharashtra
A1.10	444479	3	444479	2020-04-29	1	Gujarat
			447052	2020-05-02		Gujarat
			447547	2020-04-28		Gujarat
A1.11	444483	7	444483	2020-05-02	1	Gujarat
			447544	2020-05-05		Gujarat
			447545	2020-05-05		Gujarat
			458104	2020-05-06		Gujarat
			458105	2020-05-06		Gujarat
			458106	2020-05-16		Gujarat
			458107	2020-05-16		Gujarat
A1.12	447584	3	447584	2020-04-16	1	Tamil Nadu
			447585	2020-04-16		Tamil Nadu
			447586	2020-04-16		Tamil Nadu
A1.13	451158	5	451158	2020-05-03	1	Gujarat
			455019	2020-05-02		Gujarat
			455022	2020-05-02		Gujarat
			455024	2020-05-02		Gujarat
			455025	2020-05-02		Gujarat
A1.14	452192	6	452192	2020-04-16	2	Maharashtra
			452199	2020-04-20		Maharashtra
			452207	2020-04-05		Maharashtra
			452211	2020-04-13		Maharashtra
			454557	2020-04-13		Maharashtra
			458109	2020-05-17		Gujarat
A1.14.1	450785	2	450785	2020-05-10	1	Gujarat
			450786	2020-05-10		Gujarat
A1.14.2	458059	3	458059	2020-05-13	1	Telangana
			458060	2020-05-13		Telangana
			458061	2020-05-13		Telangana
A1.15	452213	3	452213	2020-03-10	1	Maharashtra
			454525	2020-03-12		Maharashtra
			454526	2020-03-13		Maharashtra
A1.16	452214	9	452214	2020-04-07	3	Maharashtra
			454529	2020-03-21		Maharashtra
			454570	2020-04-26		Maharashtra
			458053	2020-05-12		Telangana
			458108	2020-05-16		Gujarat
			461481	2020-04-27		Gujarat
			461483	2020-05-27		Gujarat
			461493	2020-05-27		Gujarat
			461496	2020-05-27		Gujarat
A1.17	455660	2	455660	2020-05-01	1	West Bengal
			455678	2020-04-30		West Bengal
A1.18	458063	2	458063	2020-04-20	1	Telangana
			458074	2020-04-20		Telangana
A1.19	461490	2	461490	2020-05-27	1	Gujarat
			461503	2020-05-27		Gujarat
A1.2	424364	2	424364	2020-03-17	1	Maharashtra
			424365	2020-03-17		Maharashtra
A1.20	455667	4	455667	2020-05-03	1	West Bengal
			455673	2020-05-02		West Bengal
			455674	2020-05-03		West Bengal
			455676	2020-05-03		West Bengal
A1.21	458046	2	458046	2020-05-11	1	Telangana
			458048	2020-05-11		Telangana
A1.22	458064	2	458064	2020-05-11	1	Telangana
			458065	2020-05-11		Telangana
A1.23	435101	3	435101	2020-03-15	1	Ladakh
			435102	2020-03-15		Ladakh
			435103	2020-03-17		Ladakh
A1.24	437442	2	437442	2020-04-27	1	Gujarat
			437444	2020-04-26		Gujarat
A1.25	447858	2	447858	2020-04-06	1	Telangana
			458072	2020-04-08		Telangana
A1.26	450790	4	450790	2020-04-28	1	Gujarat
			450791	2020-04-27		Gujarat
			455015	2020-04-28		Gujarat
			455016	2020-04-27		Gujarat
A1.27	451154	5	451154	2020-05-03	2	Gujarat
			451156	2020-05-01		Gujarat
			451159	2020-05-03		Gujarat
			451161	2020-05-03		Gujarat
			452793	2020-05-03		Madhya Pradesh
A1.28	452204	2	452204	2020-03-26	1	Maharashtra
			454531	2020-03-22		Maharashtra
A1.29	452205	2	452205	2020-03-26	1	Maharashtra
			454534	2020-03-24		Maharashtra
A1.3	430464	2	430464	2020-03-21	1	West Bengal
			430468	2020-03-21		West Bengal
A1.30	455653	2	455653	2020-04-21	1	West Bengal
			455675	2020-05-03		West Bengal
A1.31	455764	3	455764	2020-05-07	1	Odisha
			455766	2020-05-07		Odisha
			455767	2020-05-07		Odisha
A1.4	430465	3	430465	2020-03-28	2	West Bengal
			458030	2020-04-26		Tamil Nadu
			458032	2020-04-27		Tamil Nadu
A1.4.1	458031	4	458031	2020-04-26	1	Tamil Nadu
			458033	2020-04-29		Tamil Nadu
			458034	2020-04-29		Tamil Nadu
			458040	2020-05-06		Tamil Nadu
A1.4.2	458037	2	458037	2020-04-29	1	Tamil Nadu
			458044	2020-05-06		Tamil Nadu
A1.4.3	458038	3	458038	2020-04-29	1	Tamil Nadu
			458039	2020-05-06		Tamil Nadu
			458041	2020-05-06		Tamil Nadu
A1.5	435056	2	435056	2020-04-21	1	Gujarat
			450788	2020-05-06		Gujarat
A1.6	435063	3	435063	2020-03-13	2	Delhi
			435064	2020-03-18		Delhi
			437626	2020-03-24		Telangana
A1.6.1	444471	13	444471	2020-04-29	2	Gujarat
			444482	2020-05-02		Gujarat
			447555	2020-04-28		Gujarat
			451160	2020-05-03		Gujarat
			455775	2020-04-04		Odisha
			455777	2020-04-04		Odisha
			455778	2020-04-04		Odisha
			455779	2020-04-04		Odisha
			455780	2020-04-08		Odisha
			455782	2020-04-02		Odisha
			455784	2020-04-02		Odisha
			458087	2020-05-24		Gujarat
			458089	2020-05-24		Gujarat
A1.6.1.1	435065	6	435065	2020-03-15	2	Delhi
			435066	2020-03-18		Delhi
			435068	2020-03-18		Delhi
			435069	2020-03-18		Delhi
			447041	2020-05-03		Gujarat
			458095	2020-05-24		Gujarat
A1.6.1.1.1	444461	9	444461	2020-04-29	1	Gujarat
			444472	2020-04-29		Gujarat
			447039	2020-05-03		Gujarat
			447040	2020-05-03		Gujarat
			458088	2020-05-24		Gujarat
			458094	2020-05-24		Gujarat
			458097	2020-05-24		Gujarat
			458098	2020-05-24		Gujarat
			461500	2020-05-27		Gujarat
A1.6.1.1.1.1	435055	4	435055	2020-04-22	1	Gujarat
			447050	2020-04-29		Gujarat
			447051	2020-04-29		Gujarat
			447548	2020-04-28		Gujarat
A1.6.1.1.1.2	444465	3	444465	2020-04-29	1	Gujarat
			444466	2020-04-29		Gujarat
			447035	2020-05-03		Gujarat
A1.6.1.1.1.3	447033	3	447033	2020-05-03	1	Gujarat
			451153	2020-05-10		Gujarat
			458112	2020-05-18		Gujarat
A1.6.1.1.1.4	451149	2	451149	2020-05-07	1	Gujarat
			451151	2020-05-05		Gujarat
A1.6.1.1.2	444469	4	444469	2020-04-29	1	Gujarat
			447034	2020-05-03		Gujarat
			447044	2020-05-03		Gujarat
			447546	2020-05-05		Gujarat
A1.6.1.2	444456	4	444456	2020-04-26	1	Gujarat
			444457	2020-04-26		Gujarat
A1.6.1.3	444484	7	444484	2020-05-04	1	Gujarat
			444485	2020-05-04		Gujarat
			447535	2020-05-05		Gujarat
			447540	2020-05-05		Gujarat
			447541	2020-05-05		Gujarat
			447542	2020-05-05		Gujarat
			447543	2020-05-05		Gujarat
A1.6.1.4	455021	2	455021	2020-05-02	1	Gujarat
			455027	2020-05-02		Gujarat
A1.6.1.5	437449	4	437449	2020-04-26	1	Gujarat
			444470	2020-04-29		Gujarat
			447536	2020-05-05		Gujarat
			447538	2020-05-05		Gujarat
A1.7	436414	2	436414	2020-03-31	2	West Bengal
			436421	2020-03-31		Assam
A1.8	436426	2	436426	2020-04-05	2	Delhi
			436449	2020-04-12		Bihar
A1.9	437447	4	437447	2020-04-26	1	Gujarat
			437448	2020-04-26		Gujarat
			444460	2020-04-30		Gujarat
			447550	2020-05-03		Gujarat
A1.9.1	447549	2	447549	2020-05-03	1	Gujarat
			447551	2020-04-25		Gujarat
